# Supplementary material for: Effectiveness of a culturally appropriate nutrition educational intervention delivered through health services to improve growth and complementary feeding of infants: A quasi-experimental study from Chandigarh, India
Source: PLoS One. 2020 Mar 17;15(3):e0229755. doi: 10.1371/journal.pone.0229755 (PMC7077818; doi:10.1371/journal.pone.0229755)
Supplement: S10 File — (XLSX) [file pone.0229755.s010.xlsx]

## Sheet: Sheet1
1.Serial no.	2.Group	3.Timeline	4.Age	5.Sex	6.Area	7.Religion	8.Caste	9.Education	10.Occupation	11.Family type	12.Socioeconpomic status	13.Enrolment age of infant	14.Sex of infant	15.Birth place	16.Order of birth	17.Birth weight	18.Term birth	19.Weight	20.Length	21.Malnutrition status	22.Wt for age	23.Wt for length	24.Length for age	25.Type of house	26.Overcrowding at home	27. Toilet	28.Best milk for baby	29.Exclusive Breastfeeding	30.Bottle feeding	31.Age of introduction of complementary foods	32.Three complementary foods that are good for baby	33.How many times a day solid/ semi-solid should be given to 6-8month old baby?	34.Consistency of food given to baby	35.Three snacks that are good for baby	36.Ghee/ oil used in complementary foods	37.Age till breatfeeding can be continued	38.Commercial baby foods beeter for infants than homemade foods	39.Wash hand with soap and water before feeding the child	40.If your child is not taking food, should he/she be threatened or bribed	41.when was breastfeeding initiated after birth	42.Exclusive breast feeding till 6 months of age	43.Did your baby receive Bottle feeding at any time before 6 months of age	44.What is the current feeding practices	45.At what age did you start giving complementary foods ( solid/ semisolid food to your child)	46.is your baby currently receiving bottlefeeding	47.Is your child eating thick food first at the main meal	48.What is the mode of feeding the child	49.What is the consistency of feeds being received by your child	50.Average food groups taken daily in last 7 days except milk
1	1	0	23	2	2	2	4	2	2	3	4	6	2	2	2	2.9	1	5.6	64.5	2	-2.24	-2.5	-0.62	2	2	1	1	1	1	2	1	2	2	1	2	998	2	1	2	2	1	2	3	999	999	999	999	999	999
2	1	0	29	2	2	1	1	1	2	1	4	5	2	1	3	2.5	1	6.3	62	1	-0.75	-0.13	-0.94	2	1	2	1	1	2	2	1	1	2	998	2	2	2	1	3	2	3	2	1	999	999	999	999	999	999
3	1	0	22	2	2	1	1	5	2	3	4	5.6	1	1	3	2.6	1	7.3	66.2	1	-0.61	-0.41	-0.42	2	1	2	1	1	1	2	1	2	3	1	2	998	1	1	1	4	4	2	1	999	999	999	999	999	999
4	1	0	21	2	2	1	1	3	2	1	4	6.1	1	1	2	3.5	1	7.9	67.9	1	-0.16	-0.07	-0.08	2	1	2	1	1	1	2	1	2	2	998	2	998	998	1	2	1	1	2	3	999	999	999	999	999	999
5	1	0	22	2	2	1	1	3	2	1	4	5.5	2	1	1	2.2	1	6.2	63.2	1	-1.23	-0.8	-0.96	2	1	2	1	1	1	2	998	2	2	998	2	3	2	1	2	2	3	2	1	999	999	999	999	999	999
6	1	0	26	2	2	1	4	5	2	1	3	4	2	1	2	2.5	1	6	60.6	1	-0.56	-0.05	-0.7	2	1	2	1	1	1	2	1	2	2	998	2	3	2	1	2	1	4	1	2	999	999	999	999	999	999
7	1	0	28	2	2	1	1	5	2	3	2	4	2	1	1	3.2	1	6.25	61.8	1	-0.23	-0.13	-0.14	2	2	2	1	1	1	2	998	2	3	998	2	3	1	1	2	2	4	2	1	999	999	999	999	999	999
8	1	0	21	2	2	1	1	5	2	1	3	5.8	2	1	1	2.5	1	6.4	64.3	1	-1.03	-0.87	-0.55	2	1	2	1	2	1	1	998	2	2	1	2	3	1	1	2	1	4	1	3	999	999	999	999	999	999
9	1	0	29	2	2	1	1	6	2	2	2	4	1	1	2	2.5	1	7.8	64.8	1	0.9	0.8	0.4	2	2	1	1	1	2	2	1	1	2	998	2	3	2	1	2	2	3	2	1	999	999	999	999	999	999
10	1	0	28	2	2	1	4	4	2	2	2	5.2	1	1	1	2.2	1	7.8	67.2	1	0.22	0.03	0.42	2	2	1	3	2	1	3	998	2	3	998	2	2	1	1	2	1	4	1	2	999	999	999	999	999	999
11	1	0	30	2	2	2	2	4	2	2	4	6.1	1	1	2	3	1	7.4	66.3	1	-0.7	-0.32	-0.68	2	2	1	1	3	1	3	1	2	2	998	2	998	2	1	2	1	1	2	1	999	999	999	999	999	999
12	1	0	28	2	2	1	1	1	2	1	4	5	1	1	3	2.5	1	6.9	63.9	1	-0.8	-0.2	-0.9	2	1	2	1	3	2	3	1	1	2	998	1	998	2	1	1	3	4	2	1	999	999	999	999	999	999
13	1	0	25	2	2	1	2	2	2	1	4	5	1	1	2	2.8	1	6.8	64.2	1	-0.9	-0.5	-0.9	2	1	2	1	1	2	2	1	1	1	1	1	3	1	1	2	4	4	2	1	999	999	999	999	999	999
14	1	0	27	2	2	2	2	1	2	1	4	5.4	1	1	4	2.8	1	5.8	63.8	2	-2.56	-2.32	-1.4	2	1	2	1	1	2	2	1	1	3	998	2	3	2	1	2	3	3	2	1	999	999	999	999	999	999
15	1	0	30	2	2	1	4	1	2	1	4	6.4	1	1	4	2.2	1	6.9	65.9	1	-1.4	-1	-1.7	2	1	2	1	1	1	3	998	2	2	998	2	1	2	1	2	2	2	1	2	999	999	999	999	999	999
16	1	0	28	2	2	2	4	3	2	1	4	5	2	1	3	2.5	1	6	63	1	-1.15	-1.09	-0.49	2	1	2	1	998	1	998	1	1	2	998	2	998	998	1	2	2	4	1	3	999	999	999	999	999	999
17	1	0	31	2	2	1	1	4	2	1	3	4.1	2	1	2	2.8	1	6.6	62.5	1	0.17	0.18	0.12	2	2	2	1	1	2	2	998	1	2	998	2	2	2	1	2	1	4	1	1	999	999	999	999	999	999
18	1	0	25	2	2	1	2	4	2	1	3	5.4	2	1	2	1.5	1	6.5	63.9	1	-0.71	-0.54	-0.41	2	2	2	3	998	1	2	1	2	2	998	2	4	2	1	2	5	4	1	4	999	999	999	999	999	999
19	1	0	38	2	2	1	2	1	4	1	4	6.3	2	1	5	2.3	1	5.5	61.8	1	-2.49	-1.62	-1.92	2	1	2	1	998	1	3	1	1	2	1	998	2	998	1	2	2	4	2	2	999	999	999	999	999	999
20	1	0	28	2	2	1	2	2	2	2	4	4.9	1	1	1	3.2	1	6.8	65.4	1	-0.85	-0.98	-0.17	2	1	2	1	1	2	3	1	2	2	998	2	3	998	1	2	2	1	2	1	999	999	999	999	999	999
21	1	0	38	2	2	1	2	1	4	1	4	5.6	1	2	4	2.5	1	6	64.1	2	-2.37	-2.1	-1.43	2	1	2	1	998	1	2	1	2	2	1	2	2	998	1	2	4	3	2	1	999	999	999	999	999	999
22	1	0	25	2	2	1	1	6	2	1	2	5	1	1	2	2.5	1	5.7	61.2	1	-2.46	-1.26	-2.25	2	1	1	1	1	2	3	1	2	2	998	2	3	2	1	2	1	3	2	1	999	999	999	999	999	999
23	1	0	20	2	2	1	2	3	2	1	4	6.3	2	1	1	3	1	6.4	63.8	1	-1.1	-0.7	-1	2	1	2	1	3	1	3	998	2	3	998	998	2	998	1	2	1	1	2	1	999	999	999	999	999	999
24	1	0	35	2	2	1	2	1	2	1	4	6.5	2	1	5	3.1	1	6.3	58	1	-2.2	-1.48	-1.83	2	1	2	1	998	1	1	1	2	2	998	2	2	998	1	1	1	2	1	3	999	999	999	999	999	999
25	1	0	23	2	2	1	2	1	2	1	3	6.4	2	1	4	3.4	1	6.3	64.6	1	-1.4	-1.16	-0.8	2	1	2	1	3	1	3	998	2	2	998	2	3	2	1	1	1	1	2	3	999	999	999	999	999	999
26	1	0	25	2	2	1	4	4	2	1	4	4.2	2	1	1	2.5	1	6.3	62.5	1	-0.3	-0.3	-0.04	2	1	2	1	1	2	2	1	2	2	998	2	3	1	1	2	1	3	2	1	999	999	999	999	999	999
27	1	0	32	2	2	1	2	1	2	1	4	5.2	1	1	4	3	1	7.4	65	1	-0.27	0.22	-0.65	2	1	2	1	1	1	2	1	2	2	998	2	3	998	1	2	2	3	2	1	999	999	999	999	999	999
28	1	0	22	2	2	2	1	3	2	1	4	5.7	2	1	2	2.5	1	5.6	63.9	2	-2.09	-2.25	-0.65	2	1	2	1	1	1	1	998	2	2	998	2	2	2	1	2	2	3	2	1	999	999	999	999	999	999
29	1	0	26	2	2	1	2	3	2	1	4	5.8	1	1	5	3.8	1	7	65.4	1	-0.3	-0.27	-0.08	2	1	2	1	1	2	2	1	1	2	998	2	3	1	1	1	1	3	2	1	999	999	999	999	999	999
30	1	0	21	2	2	1	1	3	2	1	4	6.4	2	1	1	2.7	1	6.5	64	1	-1.18	-0.58	-1.15	2	1	2	1	998	2	3	1	2	3	998	2	998	998	1	2	1	1	2	1	999	999	999	999	999	999
31	1	0	28	2	2	1	2	3	2	1	4	5.2	2	1	3	2.5	1	5.7	63.9	2	-1.7	-2.05	-0.26	2	1	1	1	3	1	3	1	2	3	998	998	998	998	1	2	2	3	2	1	999	999	999	999	999	999
32	1	0	25	2	2	1	2	5	2	1	4	4	2	1	1	2.6	1	5.6	60.6	1	-1.7	-0.8	-1.54	2	2	1	1	1	2	1	998	998	2	998	998	2	2	1	2	4	4	2	1	999	999	999	999	999	999
33	1	0	26	2	2	1	2	1	2	1	4	5.3	2	1	2	3.5	1	8.1	64.5	1	1.18	1.6	0.01	2	2	2	1	1	1	2	1	2	2	998	1	2	998	1	2	2	3	2	1	999	999	999	999	999	999
34	1	0	21	2	2	1	1	1	2	1	3	5.8	2	1	1	2.5	1	6	62.5	1	-1.56	-0.8	-1.34	2	1	2	1	1	1	2	1	2	2	998	1	2	2	1	2	2	4	2	2	999	999	999	999	999	999
35	1	0	20	2	2	1	2	1	2	1	4	5	2	1	1	3.4	1	6.7	64.1	1	-0.23	-0.28	0.04	2	1	2	1	998	2	2	998	2	3	998	2	2	1	1	2	4	3	2	1	999	999	999	999	999	999
36	1	0	33	2	2	1	1	5	2	1	3	5.8	2	1	2	2.48	1	6.9	65.6	2	-0.42	-0.5	0	2	2	1	1	1	1	1	1	1	2	1	1	3	2	1	2	4	3	2	1	999	999	999	999	999	999
37	1	0	30	2	2	1	1	1	2	1	4	5.5	2	1	4	2.4	1	6	62	1	-0.8	-0.67	-0.44	2	1	2	1	1	1	2	1	2	2	998	2	3	2	1	1	2	3	2	1	999	999	999	999	999	999
38	1	0	28	2	2	1	1	4	2	1	3	5.4	2	1	2	2.5	1	6.5	64.5	1	-0.7	-0.7	-0.19	2	1	2	1	1	1	2	1	1	2	998	2	2	2	1	2	2	3	2	1	999	999	999	999	999	999
39	1	0	28	2	2	1	1	1	2	1	4	5.8	2	1	3	2.3	1	5.9	64.8	2	-1.67	-2	-0.28	2	1	2	1	1	1	2	1	1	2	998	2	2	2	1	2	4	4	1	1	999	999	999	999	999	999
40	1	0	25	2	2	1	1	1	2	1	4	5.8	2	1	3	2.5	1	6.45	63.5	1	-0.95	-0.47	-0.88	2	1	2	1	3	1	3	1	2	2	998	2	2	2	1	2	2	3	2	1	999	999	999	999	999	999
41	1	0	26	2	2	1	2	1	2	1	4	5.5	2	1	2	2.5	1	6.5	63.8	1	-0.7	-0.5	-0.5	2	1	2	1	998	1	1	998	2	3	998	2	2	1	1	1	2	3	2	1	999	999	999	999	999	999
42	1	0	35	2	2	1	2	1	2	1	3	6.4	2	1	2	2.3	1	7.4	65.5	1	-0.13	0.27	-0.49	2	1	2	1	1	1	3	998	2	2	998	2	2	1	1	1	2	1	2	2	999	999	999	999	999	999
43	1	0	22	2	2	1	1	3	2	1	4	6.2	1	1	2	3.33	1	7.6	67	1	-0.5	-0.22	-0.47	2	1	1	1	1	2	2	1	2	2	998	2	2	2	1	2	1	1	2	3	999	999	999	999	999	999
44	1	0	35	2	2	1	1	1	2	1	4	4	1	1	3	1.7	1	5.5	62.5	2	-2.1	-2.38	-0.67	2	2	1	1	3	2	3	998	2	2	998	2	2	998	1	2	3	4	1	1	999	999	999	999	999	999
45	1	0	21	2	2	1	1	3	2	1	3	5.8	2	1	1	2.6	1	6.4	63.8	1	-1.1	-0.7	-0.8	2	2	2	1	1	1	2	1	2	3	998	2	2	2	1	2	4	4	2	1	999	999	999	999	999	999
46	1	0	22	2	2	1	1	3	2	2	4	6.1	1	1	3	2.7	1	6.1	63.8	2	-2.48	-1.67	-1.98	2	2	2	1	3	2	3	1	1	2	998	1	3	2	1	2	1	1	2	3	999	999	999	999	999	999
47	1	0	30	2	2	3	1	3	2	1	3	5.8	1	1	3	2.6	1	6.4	64.6	1	-1.9	-1.4	-1.35	2	1	2	1	1	1	2	1	1	2	998	1	3	2	1	2	3	4	2	1	999	999	999	999	999	999
48	1	0	27	2	2	1	1	6	2	1	3	5.4	2	1	2	3.2	1	6.7	64.3	1	-0.4	-0.3	-0.1	2	2	1	1	1	1	2	1	1	2	1	2	3	2	1	2	3	4	1	2	999	999	999	999	999	999
49	1	0	24	2	2	1	1	3	2	2	4	5.7	2	1	2	3.5	1	7.1	64.7	1	-0.12	0.14	-0.28	2	1	2	1	3	1	3	998	1	2	998	1	2	998	1	2	2	3	2	1	999	999	999	999	999	999
50	1	0	26	2	2	2	4	1	2	1	4	5.5	1	1	2	3	1	7.1	65.1	1	-0.8	-0.32	-0.84	2	1	2	1	1	1	2	1	2	2	998	2	3	2	1	2	1	3	2	1	999	999	999	999	999	999
51	1	0	20	2	2	1	1	3	2	1	3	5.8	1	1	1	3.5	1	6.8	66.7	1	-1.35	-1.49	-0.37	2	1	2	1	1	2	2	998	998	2	998	2	3	2	1	3	1	4	1	2	999	999	999	999	999	999
52	1	0	22	2	2	1	2	3	2	1	3	4.2	1	1	1	2.2	1	5.6	62.2	1	-0.2	-0.2	-0.99	2	1	2	1	1	1	2	1	2	2	998	1	1	2	1	2	4	4	1	2	999	999	999	999	999	999
53	1	0	24	2	2	1	1	5	2	2	3	5.2	2	1	1	2	1	6.1	62.3	1	-1.17	-0.6	-1.03	2	2	1	1	1	1	2	998	2	2	998	2	3	1	1	2	1	3	2	1	999	999	999	999	999	999
54	1	0	22	2	2	1	1	1	2	1	4	5.7	2	1	1	2.9	1	6	62	1	-1.6	-0.7	1.54	2	1	2	1	1	1	2	1	1	2	998	2	2	1	1	3	2	3	2	1	999	999	999	999	999	999
55	1	0	25	2	2	1	2	1	2	2	4	4.6	2	1	1	2.6	1	5.9	62.2	1	-1.13	-0.94	-0.61	2	2	1	1	998	998	2	998	2	2	998	2	2	2	1	2	2	3	2	1	999	999	999	999	999	999
56	1	0	27	2	2	1	1	3	2	1	3	5.6	1	1	2	2.1	1	6.05	64.8	2	-2.35	-2.3	-1.09	2	1	2	1	1	2	2	1	2	3	998	2	2	1	1	2	2	4	2	1	999	999	999	999	999	999
57	1	0	32	2	2	1	2	1	2	1	4	5.8	2	1	3	3	1	6.65	63.7	1	-0.7	-0.21	-0.8	2	2	2	1	1	1	2	1	1	2	1	2	2	2	1	2	2	4	1	2	999	999	999	999	999	999
58	1	0	22	2	2	1	2	1	2	1	4	5.3	2	1	2	3	1	6.6	64	1	-0.58	-0.4	-0.37	2	1	2	1	1	1	2	998	1	2	998	1	2	1	1	1	2	4	1	3	999	999	999	999	999	999
59	1	0	30	2	2	1	1	1	2	1	4	4.9	2	1	2	2	1	5.45	62	1	-1.9	-1.7	-0.9	2	1	2	1	2	1	1	998	1	2	1	2	2	1	1	2	2	4	2	1	999	999	999	999	999	999
60	1	0	22	2	2	1	2	4	2	2	2	6.2	2	1	1	3	1	7.8	67.8	1	-0.3	-0.19	-0.17	3	2	1	1	3	1	3	1	1	2	998	1	3	1	1	1	2	2	2	1	999	999	999	999	999	999
61	1	0	25	2	2	1	1	5	2	1	3	6.2	1	1	1	3	1	6.55	67.8	2	-1.78	-2.2	-0.24	2	2	2	1	1	1	2	1	2	2	998	2	2	2	1	2	2	1	2	3	999	999	999	999	999	999
62	1	0	24	2	2	1	1	5	2	1	4	6.4	1	1	2	2.7	1	6.1	62.9	1	-1.7	-0.8	-1.6	2	1	2	1	1	2	3	998	2	2	998	2	3	2	1	2	1	1	1	3	999	999	999	999	999	999
63	1	0	27	2	2	2	4	4	2	1	3	5.1	2	1	3	2.9	1	6.4	63	1	-0.7	-0.36	-0.6	2	1	2	1	1	1	2	1	2	2	998	1	1	2	1	2	1	3	2	1	999	999	999	999	999	999
64	1	0	31	2	2	1	2	1	2	1	4	4	2	1	3	2	1	4.95	57.5	2	-2.5	-0.58	-2.1	2	1	2	1	3	2	3	998	1	3	998	2	2	1	1	2	2	3	2	1	999	999	999	999	999	999
65	1	0	31	2	2	1	1	4	4	1	3	4	2	1	4	2	1	5	58.1	2	-2.07	-0.64	-1.91	2	2	2	1	1	1	3	1	1	2	998	2	1	2	1	1	2	4	1	2	999	999	999	999	999	999
66	1	0	22	2	2	2	4	1	2	1	4	5.9	2	1	2	2.9	1	6.1	61.7	1	-1.46	-0.4	-1.7	2	1	2	1	998	1	1	1	1	2	1	1	2	2	1	2	2	2	1	3	999	999	999	999	999	999
67	1	0	26	2	2	1	4	3	2	1	4	6	1	1	1	2.9	1	6.3	65.6	2	-2.09	-2	-0.98	2	1	2	1	4	1	3	1	1	2	998	2	998	2	1	2	3	1	2	1	999	999	999	999	999	999
68	1	0	27	2	2	1	1	5	2	1	3	5	2	1	2	2.7	1	5.8	61.6	1	-1.8	-0.88	-1.6	2	1	2	1	3	1	3	998	1	2	1	1	2	2	1	2	2	4	2	1	999	999	999	999	999	999
69	1	0	20	2	2	3	1	4	2	1	3	5.3	1	1	1	3	1	6.5	64	1	-1.5	-0.96	-1.2	2	1	1	1	1	1	2	1	2	2	998	2	2	2	1	2	4	4	2	1	999	999	999	999	999	999
70	1	0	26	2	2	1	1	2	2	1	4	5	2	1	2	3	1	6.15	62	1	-0.9	-0.4	-0.9	2	1	2	1	1	1	2	1	1	2	998	1	2	2	1	3	2	3	2	1	999	999	999	999	999	999
71	1	0	24	2	2	1	2	1	2	1	4	5.9	1	1	1	2.2	1	6.4	63	1	-1.9	-1	-1.8	2	1	2	1	998	2	3	998	1	2	998	1	2	2	1	2	4	4	1	1	999	999	999	999	999	999
72	1	0	22	2	2	1	1	3	1	1	4	4.8	2	1	1	2.5	1	5.9	62.5	1	-1.2	-1.07	-0.58	2	1	2	1	1	1	2	1	1	2	998	1	2	1	1	3	2	3	2	1	999	999	999	999	999	999
73	1	0	25	2	2	2	4	1	2	1	4	6.5	1	1	2	3.5	1	7.5	67	1	-0.8	-0.38	-0.8	2	1	2	1	1	2	2	998	1	2	1	2	3	1	1	2	4	2	2	3	999	999	999	999	999	999
74	1	0	23	2	2	1	1	4	2	1	4	4	1	1	2	3	1	6.1	63	1	-1.24	-1.3	-0.47	2	1	2	1	2	1	1	998	2	2	998	1	2	2	1	2	1	3	2	1	999	999	999	999	999	999
75	1	0	24	2	2	1	1	1	2	1	4	4.8	1	2	3	2	1	5.65	63	2	-2.46	-2.2	-1.28	2	1	2	1	1	2	2	1	2	2	998	2	3	2	1	2	2	4	2	1	999	999	999	999	999	999
76	1	0	25	2	2	1	2	2	2	2	3	6.6	2	1	2	2.7	1	6.7	64	1	-1	-0.5	-1	2	2	1	1	998	998	998	1	2	2	998	2	998	2	1	2	2	1	2	3	999	999	999	999	999	999
77	1	0	26	2	2	1	1	2	2	1	4	5.3	1	1	2	3	1	6.5	64.3	1	-0.95	-1.17	-0.15	2	1	2	1	1	2	998	2	2	1	1	3	1	1	1	1	1	4	1	2	999	999	999	999	999	999
78	1	0	21	2	2	1	1	2	2	1	4	4	1	1	1	3.1	1	6.2	62.5	1	-1	-0.86	-0.67	2	1	2	1	1	1	2	998	2	2	998	2	2	998	1	1	1	4	1	1	999	999	999	999	999	999
79	1	0	22	2	2	1	2	1	1	2	3	5.6	2	1	2	3	1	6.3	64.5	1	-1	-1.4	0.04	2	2	1	1	998	998	3	1	998	2	998	2	2	1	1	2	1	4	2	1	999	999	999	999	999	999
80	1	0	23	2	2	1	1	4	2	1	3	4	1	1	1	2.6	1	6.1	62.5	1	-1.8	-1.07	-1.6	2	1	1	1	1	1	2	998	2	2	998	2	3	1	1	2	2	3	2	1	999	999	999	999	999	999
81	1	0	21	2	2	3	1	3	2	1	4	6.4	1	1	2	3	1	7.6	67	1	-0.6	-0.22	-0.64	2	1	2	2	998	2	3	998	2	2	998	2	998	2	1	2	5	2	1	4	999	999	999	999	999	999
82	1	0	28	2	2	1	1	1	2	1	4	5	2	1	4	2.3	1	5.3	61.8	2	-2	-2	-1.3	2	1	2	1	2	1	1	1	2	2	998	2	1	998	1	3	2	4	1	2	999	999	999	999	999	999
83	1	0	30	2	2	3	1	7	2	2	2	4.9	1	1	2	3.4	1	6.4	65.3	1	-1.4	-1.7	-0.25	2	2	1	1	1	2	2	998	2	2	998	1	2	2	1	2	4	4	2	2	999	999	999	999	999	999
84	1	0	27	2	2	2	4	1	2	1	4	5	1	1	2	3.6	1	7.5	67	1	-0.05	-0.38	0.47	2	1	2	1	1	2	2	1	1	2	998	2	3	2	1	2	2	3	2	1	999	999	999	999	999	999
85	1	0	28	2	2	2	4	1	2	1	4	5.5	1	1	2	3.5	1	7	66.4	1	-0.95	-1.01	-0.28	2	1	2	1	1	2	2	998	998	2	998	2	3	2	1	1	2	3	2	1	999	999	999	999	999	999
86	1	0	22	2	2	1	2	3	2	1	4	6	2	1	2	3.75	1	7.7	67.1	1	0.34	0.21	0.43	2	1	2	1	2	1	1	998	998	3	998	2	3	1	1	2	2	2	1	2	999	999	999	999	999	999
87	1	0	30	2	2	1	4	3	2	1	4	6.6	2	1	2	2.82	1	6.5	63.8	1	-1.3	-0.5	-1.4	2	1	1	1	2	1	1	998	2	2	998	2	2	2	1	2	4	2	1	3	999	999	999	999	999	999
88	1	0	29	2	2	1	1	5	2	1	3	6.6	2	1	2	3.5	1	7	63.7	1	-0.7	0.35	-1.5	2	1	2	1	1	2	2	998	998	2	998	2	2	1	1	2	2	2	2	3	999	999	999	999	999	999
89	1	0	25	2	2	1	2	2	2	1	4	5.9	2	1	2	2.4	1	5.9	65.4	2	-1.73	-2.22	-0.11	2	1	2	1	3	1	3	1	2	3	998	1	2	998	1	2	3	1	2	1	999	999	999	999	999	999
90	1	0	22	2	2	1	1	1	2	1	4	6.3	1	1	1	3.2	1	7.45	66.5	1	-0.7	-0.3	-0.8	2	1	2	1	998	998	2	1	2	2	998	1	998	1	1	1	1	1	2	3	999	999	999	999	999	999
91	1	0	24	2	2	1	1	6	3	1	3	4.9	1	1	1	3	1	6.9	65.5	1	-0.72	-0.84	-0.13	2	1	1	1	3	2	2	998	3	2	998	2	3	2	1	2	2	3	2	1	999	999	999	999	999	999
92	1	0	18	2	2	1	1	4	2	2	3	5.2	1	1	1	2	1	6.4	63.4	1	-1.55	-0.88	-1.37	2	1	2	1	1	2	2	998	2	2	998	2	3	2	1	1	2	4	2	2	999	999	999	999	999	999
93	1	0	23	2	2	1	1	3	2	2	3	4.9	1	1	2	3.5	1	6.8	65.4	1	-0.85	-0.98	-0.17	1	2	1	1	1	1	1	1	2	2	998	2	2	1	1	1	2	3	2	1	999	999	999	999	999	999
94	1	0	20	2	2	1	1	2	2	1	4	6.2	2	2	2	3.4	1	6.6	65	1	-0.9	-0.78	-0.49	2	1	2	1	998	1	2	998	2	2	998	1	3	2	1	2	2	1	2	1	999	999	999	999	999	999
95	1	0	22	2	2	1	2	2	2	1	3	5	2	1	2	2	1	5.8	61	1	-1.45	-0.6	-1.4	2	1	2	1	1	2	2	998	2	2	998	2	3	2	1	2	1	4	1	2	999	999	999	999	999	999
96	1	0	23	2	2	1	1	4	2	1	4	6.6	1	1	1	2.3	1	6.1	65.4	2	-2.76	-2.36	-1.7	2	1	2	1	1	1	3	1	2	2	998	2	2	998	1	2	2	2	1	2	999	999	999	999	999	999
97	1	0	25	2	2	1	1	6	2	1	3	6.6	1	1	2	3.5	1	7.1	66.6	1	-1.34	-0.9	-1.05	2	1	2	998	1	1	3	998	998	2	998	1	2	998	1	2	1	2	2	2	999	999	999	999	999	999
98	1	0	25	2	2	1	1	6	2	1	3	4.1	2	1	2	4	1	6.9	64.1	1	0.49	0.8	0.75	2	1	1	1	1	2	1	998	2	2	998	2	3	2	1	2	3	4	2	3	999	999	999	999	999	999
99	1	0	27	2	2	1	1	5	2	1	4	5.9	2	1	2	3.01	1	7.65	66.5	1	0.4	0.33	0.35	2	1	2	1	1	1	3	1	2	2	998	2	3	1	1	2	1	3	2	1	999	999	999	999	999	999
100	1	0	30	2	2	1	2	1	2	1	4	4.5	2	1	3	2.9	1	6	62	1	-0.88	-0.67	-0.53	2	1	2	1	1	1	3	998	1	2	998	2	2	2	1	2	1	4	1	2	999	999	999	999	999	999
101	1	0	20	2	2	1	2	4	2	1	4	4	1	1	1	2.8	1	5.6	61	1	-1.13	-1	-0.5	2	2	2	1	1	2	2	998	998	2	998	1	2	2	1	2	2	3	2	1	999	999	999	999	999	999
102	1	0	25	2	2	1	2	1	4	1	4	4	2	2	3	2.4	1	6	62	1	-0.58	-0.67	-0.08	2	1	2	1	1	1	1	1	1	2	1	2	1	2	1	2	2	4	2	2	999	999	999	999	999	999
103	1	0	22	2	2	1	2	4	2	2	4	5.7	1	1	2	2.5	1	7	66.4	1	-1	-1.02	-0.38	2	1	2	1	1	2	1	998	2	2	998	2	2	2	1	1	1	3	2	1	999	999	999	999	999	999
104	1	0	21	2	2	1	2	3	2	1	4	5	2	1	1	3	1	7.3	65.9	1	0.43	0.02	0.79	2	1	2	1	1	1	2	1	2	2	998	2	1	2	1	2	2	4	1	2	999	999	999	999	999	999
105	1	0	29	2	2	1	1	4	2	1	4	5	1	1	3	3.6	1	7	67	1	-0.7	-1.24	0.44	2	1	2	1	1	2	2	1	2	2	998	1	3	2	1	2	1	3	2	1	999	999	999	999	999	999
106	1	0	26	2	2	1	1	3	2	1	3	5.7	2	1	3	2.85	1	6.2	62.7	1	-1.28	-0.6	-1.23	2	1	2	1	1	1	3	998	2	2	998	2	2	2	1	2	2	3	2	1	999	999	999	999	999	999
107	1	0	21	2	2	1	2	3	2	1	3	5.4	2	1	1	2.5	1	6.5	64.5	1	-0.7	-0.7	-0.19	2	1	2	998	2	1	3	998	2	2	998	1	1	2	1	2	4	4	1	4	999	999	999	999	999	999
108	1	0	45	2	2	1	1	1	2	2	4	5	2	1	3	3.25	1	6.3	63.2	1	-0.77	-0.62	-0.42	2	1	2	1	998	2	1	998	2	2	998	1	2	2	1	2	2	3	2	1	999	999	999	999	999	999
109	1	0	24	2	2	1	1	1	2	1	4	4.2	2	1	2	3.02	1	6	63.5	1	-0.68	-1.29	0.45	2	1	2	1	1	1	1	998	1	2	998	2	3	2	1	2	2	4	2	2	999	999	999	999	999	999
110	1	0	24	2	2	1	1	1	2	1	4	5	2	1	3	2.5	1	5.5	60.4	1	-1.87	-0.92	-1.6	2	1	2	1	998	2	1	1	1	2	998	1	998	2	1	3	2	3	1	1	999	999	999	999	999	999
111	1	0	23	2	2	1	2	3	2	1	4	5.8	2	1	1	3	1	5.9	64.5	1	-1.7	-1.88	-0.46	2	1	2	998	998	1	3	998	1	2	998	2	2	998	1	1	1	3	2	1	999	999	999	999	999	999
112	1	0	29	2	2	2	1	1	2	1	4	6.6	1	1	4	3.25	1	7	69	1	-1.51	-1.97	-0.01	2	1	2	1	1	1	1	1	2	2	998	2	3	998	1	2	2	1	2	3	999	999	999	999	999	999
113	1	0	23	2	2	3	2	4	2	1	3	4.2	2	1	1	2.8	1	5.5	62	2	-2.24	-2.13	-1.12	2	2	1	1	1	1	1	2	2	2	998	2	3	1	1	2	2	3	2	1	999	999	999	999	999	999
114	1	0	25	2	2	1	4	1	2	1	4	5.3	1	1	1	2.8	1	6.5	64	1	-1.5	-0.96	-1.2	2	1	2	1	3	1	3	998	2	3	998	998	1	998	1	2	1	4	1	2	999	999	999	999	999	999
115	1	0	25	2	2	2	4	1	2	1	4	4.4	1	1	1	3	1	6.3	64	1	-0.41	-0.9	-0.5	2	1	2	1	2	1	1	998	1	2	998	2	3	2	1	3	2	4	1	2	999	999	999	999	999	999
116	1	0	23	2	2	1	2	6	1	1	3	5.8	1	1	1	2.8	1	6.6	66.5	1	-1.64	-1.8	-0.48	2	1	2	1	1	2	1	1	1	2	998	2	2	2	2	3	3	4	2	2	999	999	999	999	999	999
117	1	0	25	2	2	1	1	6	2	2	3	6.6	2	1	1	2.4	1	6.6	65.5		-1.1	-0.96	-0.58	2	1	2	1	998	1	2	1	1	2	998	1	3	2	1	2	1	2	2	2	999	999	999	999	999	999
118	1	0	25	2	2	1	4	2	2	1	3	5.4	2	1	2	2.8	1	5.4	64.5	2	-2.3	-2.9	-0.27	2	1	2	1	998	1	2	998	2	2	998	2	2	2	1	3	2	4	1	2	999	999	999	999	999	999
119	1	0	22	2	2	1	1	5	2	2	3	5	2	1	1	2.01	1	5.3	61.8	2	-2	-2	-1.3	2	1	2	1	998	1	2	1	1	2	998	1	998	2	1	2	4	4	1	2	999	999	999	999	999	999
120	1	0	20	2	2	1	1	1	2	1	4	6.2	2	1	2	3.8	1	6.6	65	1	-0.9	-0.78	-0.49	2	1	2	1	1	1	2	1	2	2	998	2	3	2	1	3	2	1	2	3	999	999	999	999	999	999
121	1	0	25	2	2	1	1	5	2	1	3	6	1	1	3	2.75	1	7	67	1	-1.2	-1.24	-0.4	2	1	2	1	1	2	2	1	1	2	998	1	3	2	1	2	2	1	2	3	999	999	999	999	999	999
122	1	0	28	2	2	1	2	2	2	2	4	4	1	1	1	3.5	1	6.4	65.5	1	-0.8	-1.7	0.6	2	1	1	1	998	2	2	998	2	2	998	2	3	2	1	3	4	4	2	1	999	999	999	999	999	999
123	1	0	26	2	2	1	1	1	2	1	4	6.6	1	1	2	2.8	1	7.6	69	1	-0.7	-1.1	0.45	2	2	1	998	998	1	3	998	1	2	998	2	2	1	1	2	1	2	2	3	999	999	999	999	999	999
124	1	0	23	2	2	1	1	1	2	1	4	5.9	1	1	1	3	1	6	64	2	-2.47	-2.3	-1.3	2	1	2	1	998	2	998	998	998	2	998	2	2	2	1	2	2	3	2	1	999	999	999	999	999	999
125	1	0	26	2	2	1	2	5	1	2	2	5.7	2	1	3	2	1	5.7	64	2	-1.95	-2.1	-0.61	2	1	1	1	1	1	2	1	2	2	998	2	3	1	1	2	2	4	2	2	999	999	999	999	999	999
126	1	0	20	2	2	1	2	5	2	1	4	5.9	2	1	1	2.5	1	5.75	62.3	2	-1.8	-1.28	-1.48	2	1	2	1	1	1	1	998	2	2	998	2	2	2	1	2	3	4	1	4	999	999	999	999	999	999
127	1	0	34	2	2	1	1	5	2	1	3	5.2	1	1	3	3	1	6.7	65.5	1	-1.2	-1.1	-0.35	2	1	2	1	1	2	2	1	1	2	998	2	3	2	1	2	2	3	2	1	999	999	999	999	999	999
128	1	0	35	2	2	1	1	5	2	1	3	4.9	1	1	2	3.5	1	6.8	65.4	1	-0.85	-0.98	-0.17	2	1	2	1	1	2	1	998	1	2	998	2	2	2	1	2	2	4	2	3	999	999	999	999	999	999
129	1	0	23	2	2	1	2	4	2	3	2	6.6	1	1	1	2.5	1	7.6	69	1	-0.7	-1.1	0.45	2	1	2	1	998	1	2	998	1	2	998	1	2	2	1	2	4	2	2	3	999	999	999	999	999	999
130	1	0	22	2	2	1	1	1	2	1	4	5.8	2	2	1	2.2	1	5.9	64.9	2	-1.64	-2.03	-0.19	2	1	2	1	998	1	3	1	1	2	998	2	998	2	1	2	3	3	2	1	999	999	999	999	999	999
131	1	0	23	2	2	1	1	5	1	2	2	6.5	1	1	1	3.5	1	7.4	67.1	1	-0.86	-0.6	-0.6	2	2	1	1	998	1	2	1	998	2	998	2	998	2	1	2	3	1	2	3	999	999	999	999	999	999
132	1	0	32	2	2	2	4	1	2	1	4	4.3	1	1	3	3	1	5.6	63.5	2	-2.2	-2.6	-0.59	2	1	2	1	1	1	2	1	1	3	1	2	998	2	1	2	2	3	2	1	999	999	999	999	999	999
133	1	0	28	2	2	1	1	4	2	1	4	5.4	2	1	2	2.8	1	7	64.5	1	-0.12	0.05	-0.17	2	1	2	2	1	1	2	1	2	2	998	2	998	2	1	2	2	1	2	3	999	999	999	999	999	999
134	1	0	19	2	2	1	1	3	2	1	3	5.2	2	1	1	2.1	1	6.6	63.3	1	-0.47	-0.14	-0.51	2	1	2	1	1	2	2	1	2	2	998	1	3	2	1	2	4	4	2	1	999	999	999	999	999	999
135	1	0	21	2	2	1	1	3	2	1	3	5.5	2	1	1	2.5	1	7	63.8	1	-0.18	0.35	-0.62	2	1	2	1	2	1	1	998	998	2	998	1	2	2	1	2	2	4	2	3	999	999	999	999	999	999
136	1	0	24	2	2	2	1	2	2	1	4	5.4	1	1	2	2.8	1	6.1	64.6	2	-1.48	-2.02	-0.07	2	1	2	1	3	1	3	1	1	2	1	1	998	2	1	2	4	4	2	1	999	999	999	999	999	999
137	1	0	25	2	2	1	1	4	2	1	3	4.7	1	1	2	3	1	6.8	64.3	1	0.04	-0.19	0.37	2	1	2	1	1	1	3	1	2	2	998	2	2	2	1	2	2	4	1	2	999	999	999	999	999	999
138	1	0	22	2	2	1	2	1	2	1	4	5.8	2	1	2	2.7	1	6.6	64	1	-0.8	-0.41	-0.73	2	1	2	1	1	1	2	998	2	3	998	2	2	2	1	2	2	4	2	1	999	999	999	999	999	999
139	1	0	24	2	2	1	1	4	2	1	3	4.6	2	1	1	3.5	1	7.2	65.4	1	-0.13	-0.27	0.16	2	1	2	1	1	1	2	1	998	1	1	1	998	2	1	2	1	3	2	1	999	999	999	999	999	999
140	1	0	18	2	2	1	2	1	2	1	4	6.6	1	1	3	2.5	1	7.6	69	1	-0.7	-1.1	0.45	2	1	2	998	998	1	3	998	2	2	998	2	2	1	1	2	1	1	2	3	999	999	999	999	999	999
141	1	0	24	2	2	1	1	1	2	1	4	5	2	2	3	3.2	1	7	64	1	0.07	-0.02	0.23	2	1	2	1	1	1	2	1	2	2	998	2	3	2	1	2	2	3	2	1	999	999	999	999	999	999
142	1	0	25	2	2	1	4	2	2	1	2	4.3	1	1	3	3	1	6.6	64.4	1	-0.75	-0.94	-0.1	2	2	2	1	2	1	2	998	1	2	1	2	2	2	1	1	2	4	1	2	999	999	999	999	999	999
143	1	0	19	2	2	1	1	1	2	1	4	4	2	1	1	2.3	1	5.5	61.8	1	-1.87	-1.57	-1	2	1	2	1	1	1	2	998	1	2	998	998	1	2	1	3	2	3	2	1	999	999	999	999	999	999
144	1	0	22	2	2	1	1	3	2	1	4	6.4	1	1	1	2.3	1	6.9	65.9	1	-1.4	-1	-1.7	2	1	2	1	1	1	2	998	1	2	998	998	2	2	1	2	2	4	1	2	999	999	999	999	999	999
145	1	0	25	2	2	1	1	4	2	1	3	6.6	2	1	1	3.7	1	6.7	65	1	-0.99	-0.6	-0.8	2	2	1	1	1	2	2	1	2	2	1	998	3	2	1	2	1	1	1	3	999	999	999	999	999	999
146	1	0	24	2	2	1	2	1	2	1	3	6.4	2	1	1	2.5	1	7.6	65.5	1	0.16	0.59	-0.41	2	1	2	1	1	1	3	998	2	2	998	2	2	1	1	1	2	1	2	2	999	999	999	999	999	999
147	1	0	22	2	2	1	1	2	2	1	4	6.2	2	1	2	3.4	1	7.3	65	1	-0.12	0.16	-0.32	2	1	2	1	998	1	2	998	2	2	998	1	3	2	1	2	2	1	2	1	999	999	999	999	999	999
148	1	0	27	2	2	1	1	5	2	1	4	6.4	1	1	1	2.7	1	7.9	66	1	-0.1	0.62	-0.86	2	1	2	1	1	2	3	998	2	2	998	2	3	2	1	2	1	1	1	3	999	999	999	999	999	999
149	1	0	27	2	2	1	2	3	2	1	4	6.1	1	1	1	3	1	7.4	66.5	1	-0.71	-0.36	-0.66	2	2	1	1	3	1	3	1	2	2	998	2	998	2	1	2	1	1	2	1	999	999	999	999	999	999
150	1	0	22	2	2	2	4	2	2	1	4	6.1	1	1	2	2.5	1	7.7	65.9	2	-0.29	0.35	-0.84	2	2	2	1	3	2	3	1	1	2	998	1	3	2	1	2	1	1	2	3	999	999	999	999	999	999
151	1	0	27	2	2	3	1	4	2	1	2	6.5	1	1	1	3.6	1	7.4	67.1	1	-0.86	-0.6	-0.6	2	2	1	1	1	2	2	1	2	2	998	1	3	1	1	2	1	1	2	3	999	999	999	999	999	999
152	1	0	24	2	2	1	1	3	2	2	3	5.1	1	1	1	3.2	1	7.6	66	1	0.02	0.12	-0.04	1	2	1	1	1	1	1	1	2	2	998	2	2	1	1	1	2	3	2	1	999	999	999	999	999	999
153	1	0	28	2	2	1	1	4	2	2	3	5.9	2	1	2	2.9	1	6.6	63.2	1	-0.79	-0.1	-1.06	2	1	2	1	998	1	1	1	1	2	1	1	2	2	1	2	2	2	1	3	999	999	999	999	999	999
154	1	0	28	2	2	1	2	3	2	2	4	6.6	2	1	1	2.8	1	6.9	64.4	1	-0.7	-0.1	-0.9	2	1	2	1	998	2	3	1	2	3	998	2	998	998	1	2	1	1	2	1	999	999	999	999	999	999
155	1	0	23	2	2	1	2	2	2	2	4	5.2	2	1	1	3.5	1	6.5	62.8	1	-0.61	0.01	-0.89	3	2	1	1	3	1	3	1	1	2	998	1	3	1	1	1	2	2	2	1	999	999	999	999	999	999
156	1	0	25	2	2	1	1	3	2	2	4	6.4	2	1	2	2.7	1	6.4	64.2	1	-1.41	-0.83	-1.23	2	1	2	1	998	2	3	1	2	3	998	2	2	998	1	2	1	1	2	1	999	999	999	999	999	999
157	1	0	23	2	2	1	2	2	2	2	4	5.8	2	1	1	3	1	6.65	63.7	1	-0.7	-0.21	-0.8	2	2	2	1	1	1	2	1	1	2	1	2	2	2	1	2	2	4	1	2	999	999	999	999	999	999
158	1	0	29	2	2	1	1	1	2	1	4	5.9	1	1	1	2.5	2	6.5	66	1	-1.8	-1.8	-0.74	2	1	2	1	1	2	1	1	2	2	1	1	3	2	1	2	1	3	2	1	999	999	999	999	999	999
159	1	0	27	2	2	1	1	3	2	1	4	5.8	1	1	1	2.7	1	6.4	64.6	1	-1.9	-1.4	-1.35	2	1	2	1	1	1	2	1	1	2	998	1	3	2	1	2	3	4	2	1	999	999	999	999	999	999
160	1	0	24	2	2	1	2	2	2	1	4	5.8	2	1	2	2.6	1	7.2	65.7	1	-0.06	-0.06	0.07	2	2	1	1	1	1	1	1	1	2	1	1	3	2	1	2	4	3	2	1	999	999	999	999	999	999
161	1	0	38	2	2	2	4	2	2	1	4	5	1	1	4	3.1	1	6.8	65	1	-0.9	-0.8	-0.45	2	1	2	1	3	1	3	1	2	3	998	2	998	2	1	3	2	3	2	1	999	999	999	999	999	999
162	1	0	25	2	2	1	1	4	2	2	4	5.2	1	1	2	2.2	1	7.5	66.3	1	-0.36	-0.12	-0.38	2	1	2	1	1	2	2	998	2	2	998	2	3	2	1	1	2	4	2	2	999	999	999	999	999	999
163	1	0	26	2	2	1	2	1	2	2	4	5.8	2	1	2	2.5	1	6.65	63.7	1	-0.7	-0.21	-0.8	2	1	2	1	3	1	3	1	2	3	998	1	2	998	1	2	3	1	2	1	999	999	999	999	999	999
164	1	0	21	2	2	2	4	1	2	1	4	6.1	1	1	1	3	1	7.9	67.9	1	-0.16	-0.07	-0.08	2	1	2	1	1	1	2	1	2	2	998	2	998	998	1	2	1	1	2	3	999	999	999	999	999	999
165	1	0	22	2	2	1	2	3	2	2	4	5	1	1	2	2.3	1	6.2	64.5	1	-1.7	-1.7	-0.74	2	1	2	1	3	1	3	1	2	2	998	2	3	2	1	2	5	4	1	2	999	999	999	999	999	999
166	1	0	25	2	2	1	1	3	2	2	3	4.9	1	1	2	3.2	1	6.8	65.4	1	-0.85	-0.98	-0.17	1	2	1	1	1	1	1	1	2	2	998	2	2	1	1	1	2	3	2	1	999	999	999	999	999	999
167	1	0	24	2	2	1	2	3	2	2	4	5.4	2	1	2	2.7	1	7	64.5	1	-0.09	0.05	-0.12	2	1	2	1	1	1	2	1	1	2	998	2	2	2	1	2	2	3	2	1	999	999	999	999	999	999
168	1	0	29	2	2	1	1	4	2	2	2	5.2	2	1	1	2.7	1	6.3	62.8	1	-0.84	-0.4	-0.7	2	1	1	1	1	998	2	998	1	2	1	1	3	2	1	3	1	3	2	1	999	999	999	999	999	999
169	1	0	26	2	2	1	1	4	2	2	2	4.1	1	1	1	2.5	1	6.6	63.2	1	0.19	-0.1	0.47	2	1	1	1	998	1	3	998	1	2	998	2	3	1	1	1	4	4	2	1	999	999	999	999	999	999
170	1	0	26	2	2	1	1	4	2	1	4	4	1	1	1	2.6	1	6.3	64.4	1	-1	-1.5	0.13	2	1	1	1	1	1	2	1	1	2	998	2	3	2	1	2	1	3	2	1	999	999	999	999	999	999
171	1	0	22	2	2	1	2	3	2	1	4	5.1	1	1	1	2.9	1	6.5	64.8	1	-0.57	-0.88	0.22	2	1	1	1	998	1	2	998	1	2	998	2	3	2	1	2	1	3	2	1	999	999	999	999	999	999
172	1	0	27	2	2	1	1	4	2	2	4	5.6	1	1	1	2.6	1	7	66	1	-0.9	-0.8	-0.5	2	1	2	1	1	1	2	1	2	3	1	2	998	1	1	1	4	4	2	1	999	999	999	999	999	999
173	1	0	22	2	2	2	4	3	2	1	4	5.6	2	1	1	2.4	1	6.4	63	1	-0.9	-0.36	-0.94	2	1	2	1	1	1	2	998	2	2	998	2	3	2	1	2	2	3	2	1	999	999	999	999	999	999
174	1	0	28	2	2	1	2	2	2	1	4	4	1	1	2	2.5	1	6	63.8	1	-1.3	-1.88	-0.08	2	1	2	1	2	1	1	1	2	2	998	2	2	998	1	2	1	4	1	2	999	999	999	999	999	999
175	1	0	23	2	2	1	2	4	2	1	4	4.8	2	1	2	3	1	6.7	64.8	1	-0.18	-0.54	0.43	2	1	2	1	1	1	2	1	2	2	998	2	3	2	1	2	4	4	2	1	999	999	999	999	999	999
176	1	0	25	2	2	1	1	2	4	2	3	5.5	1	1	1	2.7	1	6	62	1	-0.8	-0.67	-0.44	2	2	1	1	998	998	3	1	1	2	998	2	3	1	1	2	1	3	2	1	999	999	999	999	999	999
177	1	0	27	2	2	1	1	4	2	2	3	4	2	1	2	2.7	1	6.1	63	1	-0.4	-0.9	0.4	2	2	1	1	1	1	2	1	1	1	1	2	2	2	1	1	1	4	2	1	999	999	999	999	999	999
178	1	0	25	2	2	3	1	5	2	2	2	4.2	2	1	1	2.8	1	6.4	63.2	1	-0.16	-0.44	0.32	2	2	1	1	1	1	2	1	1	2	998	2	3	998	1	2	2	3	2	1	999	999	999	999	999	999
179	1	0	24	2	2	1	2	3	2	2	4	6.4	1	1	2	3	1	7.2	66.7	1	-1.11	-0.77	-0.82	2	1	2	1	1	1	3	998	2	2	998	2	1	2	1	2	2	2	1	2	999	999	999	999	999	999
180	1	0	28	2	2	1	2	2	2	2	4	6	1	1	2	2.6	1	7.4	67	1	-0.67	-0.55	-0.35	2	1	2	1	1	2	2	1	1	2	998	1	3	2	1	2	2	1	2	3	999	999	999	999	999	999
181	1	0	24	2	2	1	4	3	2	1	3	5	1	1	1	2.5	1	6.2	64.5	1	-1.7	-1.7	-0.74	2	1	2	1	3	1	3	1	2	2	998	2	3	2	1	2	5	4	1	2	999	999	999	999	999	999
182	1	0	20	2	2	1	4	1	2	1	4	5.6	2	1	4	2.7	1	6.2	62.8	1	-1.17	-0.68	-0.98	2	1	2	1	998	1	3	1	2	3	1	1	3	1	1	2	1	3	1	1	999	999	999	999	999	999
183	1	0	28	2	2	1	2	4	2	1	3	4.3	1	1	2	2.6	1	7	64.2	1	-0.23	-0.17	-0.15	2	1	2	1	1	1	3	1	2	3	998	2	3	2	1	2	1	3	2	1	999	999	999	999	999	999
184	1	0	23	2	2	1	1	3	2	2	4	5.5	1	1	1	3	1	7.3	66.7	1	-0.67	-0.6	-0.29	2	1	2	1	1	2	2	998	998	2	998	2	3	2	1	1	2	3	2	1	999	999	999	999	999	999
185	1	0	20	2	2	1	1	1	2	2	4	5.8	1	1	1	2.5	1	6.6	66.5	1	-1.64	-1.8	-0.48	2	1	2	1	3	2	3	1	2	3	998	2	3	2	1	2	1	3	2	1	999	999	999	999	999	999
186	1	0	19	2	2	1	1	3	2	1	4	5.6	2	1	1	2.5	1	6	62.1	1	-1.43	-1	-1	2	1	2	1	1	2	1	1	2	3	998	2	998	998	1	2	2	4	1	1	999	999	999	999	999	999
187	1	0	29	2	2	1	4	4	2	1	3	4.7	1	1	1	3.3	1	6.7	64.5	1	-0.89	-1	-0.12	2	1	2	1	1	2	2	998	2	2	998	1	3	998	1	3	2	3	2	1	999	999	999	999	999	999
188	1	0	26	2	2	1	1	3	2	2	3	5.7	2	1	1	3	1	6.2	62.7	1	-1.28	-0.6	-1.23	2	1	2	1	1	1	3	998	2	2	998	2	2	1	1	1	2	1	2	2	999	999	999	999	999	999
189	1	0	24	2	2	1	2	3	2	1	4	6.4	2	1	1	2.4	1	7.3	65.4	1	-0.27	0.23	-0.62	2	1	2	1	1	1	3	998	2	2	998	2	2	1	1	1	2	1	2	2	999	999	999	999	999	999
190	1	0	24	2	2	1	2	4	2	2	3	6.6	2	1	1	3.1	1	6.5	63.8	1	-1.3	-0.5	-1.4	2	1	1	1	2	1	1	998	2	2	998	2	2	2	1	2	4	2	1	3	999	999	999	999	999	999
191	1	0	23	2	2	1	1	6	2	1	3	5	1	1	1	3	1	7	61	1	-0.6	-0.9	0.09	2	1	1	1	1	1	3	998	2	2	998	2	3	2	1	2	2	3	2	1	999	999	999	999	999	999
192	1	0	31	2	2	2	4	1	2	2	4	5	1	1	2	3	1	6.5	65	1	-1.32	-1.38	-0.48	2	1	2	1	3	1	3	1	2	3	998	2	2	2	1	2	2	4	1	2	999	999	999	999	999	999
193	1	0	30	2	2	1	2	1	2	1	4	6	2	1	3	3.5	1	6.7	66	1	-0.7	-0.9	0.11	2	1	2	1	1	2	2	1	2	2	998	2	3	2	1	2	2	2	1	2	999	999	999	999	999	999
194	1	0	28	1	2	1	2	1	2	2	4	5	2	1	1	3.1	1	7.2	65	1	0.33	0.18	0.42	2	1	2	1	1	1	2	1	2	2	998	2	1	2	1	2	2	4	1	2	999	999	999	999	999	999
195	1	0	25	2	2	1	2	3	2	2	4	5.9	1	1	1	2.9	1	6.2	66	2	-2.18	-2.24	-0.88	2	2	1	998	998	1	3	998	1	2	998	2	2	1	1	2	1	2	2	3	999	999	999	999	999	999
196	1	0	28	2	2	1	1	3	2	1	4	5.3	1	1	2	3	1	6.9	66.3	1	-0.99	-1.15	-0.17	2	1	2	1	3	1	3	998	2	2	998	2	3	2	1	2	2	3	2	1	999	999	999	999	999	999
197	1	0	22	2	2	1	1	2	2	1	4	4.2	1	1	1	2.8	1	6.4	63.8	1	-0.96	-1.06	-0.29	2	1	2	1	1	1	2	998	2	2	998	998	3	1	1	1	3	4	1	2	999	999	999	999	999	999
198	1	0	21	2	2	2	4	3	2	1	4	4.3	1	1	1	2.6	1	6.4	64	1	-1	-1.1	-0.29	2	1	2	1	3	1	3	998	2	3	998	2	2	2	1	3	2	3	1	1	999	999	999	999	999	999
199	1	0	21	2	2	2	2	2	2	1	4	6.7	1	1	1	2.9	1	7.5	68.2	1	-0.92	-0.82	-0.44	2	1	2	1	1	2	3	1	2	2	998	2	2	2	1	2	2	1	2	2	999	999	999	999	999	999
200	1	0	27	2	2	1	1	3	2	1	4	5.9	2	1	1	3	1	7.2	66.1	1	-0.49	-0.2	-0.5	2	1	2	1	1	1	1	998	1	2	998	2	3	2	1	2	2	4	2	2	999	999	999	999	999	999
201	1	0	21	2	2	2	1	4	2	2	4	5.9	2	1	1	3.2	1	6.5	63.6	1	-0.94	-0.43	-0.93	2	2	2	1	3	1	3	998	2	2	998	2	3	2	1	2	1	3	2	1	999	999	999	999	999	999
202	1	0	20	2	2	2	2	3	2	2	4	4.7	2	1	1	2.5	1	6	62.1	1	-1.43	-1	-1	2	1	2	1	3	1	3	998	2	3	998	998	3	2	1	2	1	3	2	1	999	999	999	999	999	999
203	2	0	22	2	2	3	2	2	2	2	3	6	2	1	3	3	1	6.2	66.7	2	-1.35	-2.11	0.42	2	1	1	1	998	998	998	1	1	3	998	1	1	2	1	1	4	2	2	1	999	999	999	999	999	999
204	2	0	26	2	2	1	2	3	2	1	4	6	1	1	2	2.8	1	7	67	1	-1.53	-1.24	-0.97	2	2	1	1	1	2	2	1	1	1	998	1	2	2	1	2	2	1	2	1	999	999	999	999	999	999
205	2	0	23	2	2	2	2	2	2	1	4	6.3	2	1	1	2.9	1	6.7	65.5	1	-0.85	-0.79	-0.36	2	2	2	1	1	1	2	1	2	2	998	2	998	2	1	2	1	1	2	3	999	999	999	999	999	999
206	2	0	28	2	2	1	4	5	2	2	2	5.9	1	1	1	3.3	1	6.8	67.2	1	-1.35	-1.68	-0.13	2	2	1	1	1	1	2	998	1	2	998	2	2	1	1	2	2	3	2	2	999	999	999	999	999	999
207	2	0	24	2	2	1	1	5	2	1	3	6.3	1	1	2	2.9	1	7.15	66.3	1	-1.13	-0.8	-0.82	2	1	1	1	1	1	2	998	1	2	998	1	2	1	1	2	1	1	2	3	999	999	999	999	999	999
208	2	0	25	2	2	1	1	3	2	2	3	4.6	2	1	2	3.2	1	6	62.8	1	-1.03	-1.15	-1.27	2	1	1	1	1	998	2	1	1	2	1	2	3	2	1	2	1	3	2	1	999	999	999	999	999	999
209	2	0	28	2	2	2	4	1	2	1	4	5.2	1	1	3	2.4	1	6.5	65	1	-1.38	-1.3	-0.56	2	1	2	1	998	1	2	1	1	2	998	2	3	2	1	1	4	4	1	2	999	999	999	999	999	999
210	2	0	21	2	2	1	2	3	2	2	3	4.5	1	1	1	2.5	1	5.5	63.1	2	-2.44	-2.68	-0.88	2	2	1	1	1	1	2	998	1	3	998	1	3	1	1	1	2	3	2	1	999	999	999	999	999	999
211	2	0	26	2	2	1	2	3	2	2	2	5.5	1	1	2	2.8	1	6	62.9	1	-1	-1.4	-0.93	2	2	1	998	998	1	2	1	2	2	998	1	3	998	1	2	2	3	2	1	999	999	999	999	999	999
212	2	0	23	2	2	2	2	3	2	1	4	4	2	1	2	3.3	1	5.8	61.5	1	-0.85	-0.83	-0.3	2	1	1	1	1	1	3	1	1	2	998	2	3	2	1	2	2	4	1	2	999	999	999	999	999	999
213	2	0	23	2	2	1	1	3	2	1	3	5.9	1	1	1	3.35	1	7.2	67	1	-0.8	-0.89	-0.23	2	2	1	1	1	1	1	1	1	2	998	1	1	1	1	3	4	4	1	4	999	999	999	999	999	999
214	2	0	26	2	2	2	4	4	2	2	3	5.1	1	1	1	3.5	1	7.1	66.5	1	-0.57	-0.87	0.17	2	2	1	1	1	1	2	1	1	2	998	1	3	1	1	2	1	4	2	1	999	999	999	999	999	999
215	2	0	27	2	2	2	4	2	2	2	4	5.9	2	1	2	3.3	1	6.8	64.6	1	-0.54	-0.3	-0.44	2	1	1	1	998	2	2	998	2	2	998	2	3	2	1	2	1	3	2	1	999	999	999	999	999	999
216	2	0	29	2	2	2	4	2	2	1	4	5.1	1	1	2	2.7	1	6.5	65.6	1	-1.3	-1.6	-0.2	1	1	2	1	1	1	2	1	1	2	1	2	3	2	1	2	2	3	2	1	999	999	999	999	999	999
217	2	0	26	2	2	2	4	2	2	1	4	6.5	1	1	2	2.9	1	6.7	67.4	1	-1.7	-1.9	-0.45	2	2	1	1	1	2	2	1	2	2	998	2	3	1	1	2	2	1	2	3	999	999	999	999	999	999
218	2	0	24	2	2	1	2	2	2	1	3	6	1	1	1	2.5	1	6.65	67	2	-1.68	-2	-0.33	2	2	1	1	1	1	2	1	1	2	1	2	2	1	2	1	4	2	1	2	999	999	999	999	999	999
219	2	0	30	2	2	1	2	2	2	1	4	5.3	2	1	3	2.7	1	6.5	64.8	1	-0.7	-1	0.06	2	1	2	1	1	1	2	1	2	2	998	1	2	998	1	2	2	3	2	1	999	999	999	999	999	999
220	2	0	32	2	2	1	1	2	2	1	3	5.2	1	1	2	3.6	1	6.9	65.4	1	-0.8	-0.8	-0.37	1	1	2	1	1	1	2	1	1	3	998	2	998	1	1	2	1	4	1	2	999	999	999	999	999	999
221	2	0	27	2	2	1	1	3	2	2	3	5	2	1	1	2	1	5.8	62.7	1	-1.89	-1.3	-1.32	2	2	1	1	1	1	2	998	1	2	998	1	3	998	1	2	2	3	2	1	999	999	999	999	999	999
222	2	0	32	2		1	2	3	2	2	3	5.9	2	1	1	2.6	1	6.8	64.2	1	-0.54	-0.61	-0.16	2	2	1	1	1	1	2	1	1	2	998	2	2	2	1	2	2	4	1	3	999	999	999	999	999	999
223	2	0	25	2	2	1	1	4	1	1	4	5.6	1	1	2	3.4	1	7.1	67.6	1	-0.89	-1.3	0.18	2	1	2	1	1	1	2	1	1	2	998	1	2	2	1	2	2	3	2	1	999	999	999	999	999	999
224	2	0	24	2	2	1	1	1	2	1	4	5.4	1	1	1	3	1	7.3	66.4	1	-0.5	-0.5	-0.2	2	2	2	1	998	1	3	998	998	2	998	2	3	2	1	2	2	3	2	1	999	999	999	999	999	999
225	2	0	24	2	2	1	1	1	2	1	4	5.9	1	1	2	3.4	1	6.4	67.2	2	-1.9	-2.5	-0.13	2	1	1	1	2	1	2	1	1	2	998	2	1	1	1	3	2	4	1	2	999	999	999	999	999	999
226	2	0	23	2	2	1	2	5	2	2	4	5.7	1	1	1	3.2	1	7.3	68.6	1	-0.6	-1.3	0.7	2	1	1	1	1	1	2	998	1	2	998	1	3	1	1	2	2	3	2	1	999	999	999	999	999	999
227	2	0	22	2	2	1	1	4	2	1	3	6.5	1	1	1	2.5	1	7.2	67	1	-1.15	-0.9	0.75	2	1	1	1	2	1	1	998	2	3	998	2	2	998	1	1	2	1	2	1	999	999	999	999	999	999
228	2	0	27	2	2	1	1	1	2	1	3	5.3	1	1	4	3	1	7.3	66.8	1	-0.4	-0.7	0.09	2	1	1	998	998	1	3	998	1	3	998	2	998	2	1	2	2	4	1	2	999	999	999	999	999	999
229	2	0	27	2	2	1	2	3	1	1	3	6	2	1	2	2.6	1	6.5	63.7	1	-0.98	-0.47	-0.95	2	1	1	1	1	2	2	1	1	2	998	1	2	2	1	2	4	2	2	1	999	999	999	999	999	999
230	2	0	23	2	2	1	2	6	2	1	3	5.7	1	1	1	3	1	7.5	67.5	1	-0.4	-0.56	0.08	2	1	1	1	1	1	3	1	2	2	998	2	2	2	1	2	2	3	2	1	999	999	999	999	999	999
231	2	0	29	2	2	1	2	6	2	1	4	5.9	2	1	2	3	1	6.5	65.2	1	-0.9	-1	-0.2	2	1	2	1	3	1	3	1	2	3	998	2	2	2	1	2	2	3	2	1	999	999	999	999	999	999
232	2	0	24	2	2	2	1	6	2	2	3	6	1	1	1	2.8	1	7.1	67.3	1	-1.04	-1.17	-0.21	2	2	1	1	1	1	2	1	1	2	998	2	3	998	1	2	3	1	2	1	999	999	999	999	999	999
233	2	0	23	2	2	1	2	3	2	1	4	5.6	1	1	1	2.9	1	7	67	1	-0.94	-1.24	0.03	2	2	2	998	1	998	2	998	2	2	998	998	3	2	1	2	1	3	2	1	999	999	999	999	999	999
234	2	0	29	2	2	1	2	2	2	1	4	5.8	1	1	3	3.25	1	7.1	66.7	1	-0.76	-0.95	-0.03	2	1	2	1	998	1	3	1	1	2	998	2	3	998	1	1	4	4	1	1	999	999	999	999	999	999
235	2	0	22	2	2	1	1	4	2	1	4	4.7	1	1	1	2.1	1	6.4	65.5	1	-1.5	-1.8	-0.4	2	2	2	1	3	1	3	1	2	2	998	1	2	1	1	2	2	3	2	1	999	999	999	999	999	999
236	2	0	23	2	2	3	1	4	2	2	3	5.2	2	1	1	3.1	1	6.9	66.2	1	-0.88	-1.11	-0.05	2	1	1	1	1	1	3	1	1	2	998	2	3	1	1	2	1	3	2	1	999	999	999	999	999	999
237	2	0	23	2	2	1	1	6	5	2	2	5.2	2	1	1	3.3	1	7	65	1	0.01	-0.13	0.26	2	1	1	1	1	2	2	1	1	2	1	2	3	2	1	2	1	3	2	1	999	999	999	999	999	999
238	2	0	22	2	2	1	1	4	2	2	2	5.6	2	1	1	2	1	5.8	64.3	2	-2.3	-2	-1.14	2	2	1	1	3	1	3	998	1	2	998	2	2	2	1	2	1	4	1	2	999	999	999	999	999	999
239	2	0	24	2	2	1	2	5	2	2	3	4.6	1	1	1	2.9	1	7.1	64.8	1	-0.3	-0.35	-0.2	2	2	1	1	3	2	3	1	2	3	998	2	2	2	1	2	2	3	2	1	999	999	999	999	999	999
240	2	0	26	2	2	1	2	4	2	2	3	6	2	1	2	2.5	1	5.9	63.6	1	-1.77	-1.52	-0.97	2	2	1	1	3	2	3	1	2	2	998	1	3	1	1	2	4	2	1	2	999	999	999	999	999	999
241	2	0	26	2	2	1	2	2	2	1	4	5.9	2	1	3	3.1	1	6.8	65	1	-0.5	-0.45	-0.24	2	2	1	1	1	1	2	1	2	2	998	2	998	2	1	2	2	3	2	1	999	999	999	999	999	999
242	2	0	22	2	2	1	1	5	2	1	2	4.6	1	1	1	3.3	1	6.95	64.3	1	-0.45	-0.25	-0.4	2	2	1	1	1	1	2	1	1	2	1	2	2	2	1	2	4	4	2	1	999	999	999	999	999	999
243	2	0	25	2	2	1	2	6	2	2	3	6.3	1	1	1	2.5	1	6.7	65.8	1	-1.65	-1.3	-1	2	2	1	998	998	1	3	1	1	3	998	2	1	2	1	1	2	2	1	4	999	999	999	999	999	999
244	2	0	25	2	2	1	1	5	2	2	3	5	2	1	2	3.5	1	7.2	65	1	0.33	0.11	0.5	2	2	1	1	1	2	2	1	1	2	998	1	2	2	2	1	2	3	2	1	999	999	999	999	999	999
245	2	0	35	2	2	1	2	5	2	1	4	5	1	1	3	3.71	1	7.6	67	1	0.1	-0.2	0.5	2	1	2	1	1	1	2	998	2	3	998	2	3	2	1	1	2	3	2	1	999	999	999	999	999	999
246	2	0	22	2	2	1	2	2	2	1	3	5.4	1	1	1	2.25	1	6.6	64.7	1	-1.4	-1.1	-0.9	2	2	1	1	1	2	2	998	1	2	998	2	998	1	1	2	2	3	2	1	999	999	999	999	999	999
247	2	0	21	2	2	1	2	4	2	1	3	5.5	2	1	1	2.6	1	7.4	65	1	-0.2	0.4	-0.7	2	1	2	2	1	1	2	1	1	2	998	2	998	2	1	2	2	4	1	2	999	999	999	999	999	999
248	2	0	26	2	2	1	1	6	2	1	4	5.8	1	1	1	2.2	1	6.8	66	1	-1.3	-1.2	-0.6	2	1	2	1	3	1	3	1	2	3	998	2	2	1	1	2	2	4	1	2	999	999	999	999	999	999
249	2	0	22	2	2	1	1	5	2	1	4	6.3	1	1	1	3.5	1	7.5	68.5	1	-0.7	-0.9	0.1	2	2	1	1	998	1	2	1	1	2	998	1	3	2	1	2	1	1	2	3	999	999	999	999	999	999
250	2	0	21	2	2	1	1	5	2	1	2	4	2	1	2	2.4	1	6	63	1	-1	-1.1	-0.27	2	2	1	1	1	2	2	1	2	2	1	2	3	1	1	2	2	3	2	1	999	999	999	999	999	999
251	2	0	25	2	2	3	1	5	2	2	3	4.5	2	1	2	2.6	1	6.2	62.3	1	-0.6	-0.4	-0.3	2	2	1	1	1	1	2	1	1	2	998	2	2	1	1	2	1	4	1	2	999	999	999	999	999	999
252	2	0	23	2	2	1	1	4	2	1	3	4.3	1	1	2	2.9	1	6.9	64.7	1	-0.3	-0.5	0.1	2	1	2	1	1	1	2	1	2	3	998	3	998	1	1	2	2	4	2	1	999	999	999	999	999	999
253	2	0	22	2	2	1	1	5	2	1	3	5.3	2	1	1	3	1	7	64.8	1	-0.04	-0.06	0.1	2	1	2	1	998	1	3	1	2	2	998	998	3	998	1	2	2	4	2	1	999	999	999	999	999	999
254	2	0	29	2	2	1	2	1	2	1	4	5.9	1	1	6	2.5	1	6.6	64.1	1	-0.8	-0.45	-0.7	2	2	1	1	1	2	3	1	2	2	1	2	2	2	1	2	1	3	2	1	999	999	999	999	999	999
255	2	0	22	2	2	2	4	3	2	1	4	5	2	1	1	2.4	1	6	62.7	1	-1.6	-1	-1.3	2	2	1	1	1	1	2	1	2	2	998	2	2	1	1	2	2	4	2	1	999	999	999	999	999	999
256	2	0	23	2	2	1	2	3	2	1	3	5.3	2	1	1	2.75	1	6.5	64.2	1	-0.7	-0.7	-0.2	2	2	1	1	1	1	2	998	2	2	998	2	2	1	1	2	1	3	2	1	999	999	999	999	999	999
257	2	0	26	2	2	1	2	1	2	1	4	6	2	1	3	3	1	7.2	66.9	1	-0.1	-0.5	0.5	2	1	2	1	3	1	3	998	2	2	998	2	3	998	1	2	2	1	2	1	999	999	999	999	999	999
258	2	0	34	2	2	1	1	6	2	1	3	5.5	2	1	1	3.25	1	7	65.7	1	-0.1	-0.3	0.4	2	2	1	1	1	1	2	1	2	3	998	2	2	998	1	2	2	3	2	1	999	999	999	999	999	999
259	2	0	30	2	2	1	2	3	2	1	3	6.2	1	1	3	2.7	1	7.5	68.3	1	-0.6	-0.9	0.2	2	1	1	1	1	1	2	1	2	3	998	2	3	2	1	2	1	1	2	3	999	999	999	999	999	999
260	2	0	31	2	2	1	1	5	2	2	2	6	2	1	1	3	1	6.7	66	1	-0.7	-1	0.11	2	2	1	1	1	1	1	1	1	2	998	1	2	1	1	2	4	2	1	3	999	999	999	999	999	999
261	2	0	20	2	2	1	2	4	2	1	3	5.9	1	1	1	2.2	1	7.85	66.3	1	-0.1	0.37	-0.6	2	2	1	1	1	1	2	1	1	2	998	2	1	998	1	2	1	4	1	2	999	999	999	999	999	999
262	2	0	20	2	2	1	2	4	2	1	3	5.9	1	1	2	2	1	6.6	64.5	1	-1.6	-1	-1.4	2	2	1	1	1	1	2	1	1	2	998	2	2	1	1	2	1	3	2	1	999	999	999	999	999	999
263	2	0	30	2	2	1	2	6	2	2	3	6.1	1	1	2	3.5	1	7.8	67.3	1	-0.2	-0.01	-0.3	2	2	1	1	1	1	2	1	2	2	998	2	2	1	1	2	2	1	2	3	999	999	999	999	999	999
264	2	0	31	2	2	1	2	2	2	1	4	5.8	2	1	3	2.6	1	7	63.8	1	-0.3	0.3	-0.8	2	1	1	1	1	1	2	1	2	2	998	2	2	1	1	2	4	4	2	1	999	999	999	999	999	999
265	2	0	35	2	2	1	2	2	2	1	3	5.8	1	1	3	3.75	1	6.8	67	1	-1.3	-1.6	-0.2	2	2	1	1	1	1	2	1	1	2	998	1	2	2	1	2	2	3	2	1	999	999	999	999	999	999
266	2	0	23	2	2	1	1	6	2	1	3	5.8	2	1	1	3	1	7.4	65.4	1	0.05	0.1	0.03	2	2	1	1	1	1	2	1	2	2	998	2	2	2	1	2	1	3	2	1	999	999	999	999	999	999
267	2	0	27	2	2	1	2	1	2	1	4	5.8	2	1	3	2.4	1	6.6	65.1	1	-0.7	-0.8	-0.1	2	2	1	1	3	1	3	998	1	2	998	2	2	2	1	2	2	3	2	1	999	999	999	999	999	999
268	2	0	20	2	2	1	2	2	1	1	4	6	2	1	1	2.8	1	7.6	66.7	1	-0.43	0.49	-0.11	2	2	1	1	2	1	1	1	1	2	1	2	3	1	1	2	2	2	1	3	999	999	999	999	999	999
269	2	0	25	2	2	1	1	2	2	1	4	5.7	2	1	3	2.5	1	6.7	63.3	1	-0.59	0.02	-0.9	2	1	2	1	1	1	1	1	2	2	998	2	3	1	1	3	2	4	2	3	999	999	999	999	999	999
270	2	0	30	2	2	1	1	1	2	1	4	4.8	1	1	1	2.5	1	5.3	62.6	2	-2.56	-2.9	-0.83	2	2	1	1	998	1	3	1	2	2	998	2	2	998	1	2	2	3	2	1	999	999	999	999	999	999
271	2	0	26	2	2	1	1	1	2	1	4	6	2	1	3	2.7	1	6.8	65	1	-0.6	-0.45	-0.38	2	1	1	1	2	1	1	1	2	2	998	1	2	1	1	2	2	2	1	3	999	999	999	999	999	999
272	2	0	24	2	2	1	1	6	5	2	3	5.7	2	1	1	2.25	1	6.6	63.6	1	-0.69	-0.26	-0.72	2	2	1	1	1	1	1	1	1	2	998	1	2	2	1	2	2	4	1	2	999	999	999	999	999	999
273	2	0	26	2	2	1	2	2	2	1	4	5.7	2	1	2	2.6	1	5.6	62	1	-2.09	-1.45	-1.5	2	2	1	1	1	1	2	1	2	2	998	998	3	2	1	2	1	3	2	1	999	999	999	999	999	999
274	2	0	28	2	2	1	2	6	2	2	3	4.9	1	1	1	2.35	1	6.2	63	1	-1.65	-1.1	-1.28	2	2	1	1	1	1	2	998	1	3	998	2	2	2	1	2	1	4	1	2	999	999	999	999	999	999
275	2	0	22	2	2	2	4	1	2	1	3	5.8	1	1	1	3.7	1	6.25	65.2	1	-2.04	-1.97	-0.97	2	2	2	1	3	2	3	998	2	2	998	2	3	998	1	2	4	4	2	1	999	999	999	999	999	999
276	2	0	27	2	2	1	2	2	2	1	4	5.4	2	1	1	2.6	1	6.9	64.5	1	-0.2	-0.1	-0.12	2	2	1	1	1	2	2	1	2	2	998	2	3	2	1	2	1	3	2	1	999	999	999	999	999	999
277	2	0	23	2	2	1	2	3	2	1	3	4	1	1	2	2.1	1	5.4	62.8	2	-2.31	-2.77	-0.6	2	1	1	998	998	1	998	998	2	3	998	998	998	998	1	3	1	3	2	1	999	999	999	999	999	999
278	2	0	30	2	2	1	4	3	2	2	3	5.4	2	1	1	3.5	1	7	65	1	-0.1	-0.13	0.08	2	1	1	1	3	1	3	1	2	3	998	2	3	998	1	2	1	3	2	1	999	999	999	999	999	999
279	2	0	25	2	2	2	1	2	2	1	3	5.3	2	1	1	2.9	1	6.8	64.8	1	-0.26	-0.38	0.12	2	1	1	1	998	1	3	1	2	3	998	2	998	998	1	2	5	4	1	4	999	999	999	999	999	999
280	2	0	25	2	2	1	1	4	2	1	3	5.7	1	1	2	3.4	1	7.2	67	1	-0.75	-0.89	-0.07	2	1	1	1	1	1	1	1	1	2	998	2	998	998	1	3	1	4	1	2	999	999	999	999	999	999
281	2	0	30	2	2	1	1	4	2	2	3	5.8	1	1	2	3	1	6.9	66.6	1	-1.1	-1.27	-0.21	2	1	1	1	1	1	2	1	1	2	998	2	3	2	1	2	1	3	2	1	999	999	999	999	999	999
282	2	0	28	2	2	2	2	1	4	1	4	6	2	2	2	2.8	1	6.8	65.6	1	-0.58	-0.66	-0.07	2	1	2	3	998	1	3	1	2	1	998	2	998	1	1	2	2	2	2	1	999	999	999	999	999	999
283	2	0	22	2	2	2	2	3	2	2	4	5.9	2	1	2	2.9	1	6.5	63.1	1	-0.43	-0.23	-0.33	2	1	2	1	1	1	3	1	1	2	998	2	998	998	1	3	4	4	2	1	999	999	999	999	999	999
284	2	0	28	2	2	2	1	5	2	2	3	5.7	1	1	2	2.3	1	7.1	66.4	1	-0.88	-0.83	-0.36	2	1	1	1	1	1	998	998	2	2	998	2	3	2	1	2	3	3	2	1	999	999	999	999	999	999
285	2	0	26	2	2	1	2	4	2	1	4	4.1	1	1	2	2.5	1	5.9	63.5	1	-1.36	-1.92	-0.36	2	1	2	1	1	1	2	1	1	2	998	2	1	1	1	2	1	4	1	2	999	999	999	999	999	999
286	2	0	24	2	2	1	1	5	2	2	2	5.7	1	1	1	2.1	1	6.7	65.4	1	-1.41	-1.17	-0.85	2	2	1	1	1	1	2	1	1	2	998	2	2	2	1	2	1	4	1	2	999	999	999	999	999	999
287	2	0	32	2	2	2	1	1	2	2	4	5.2	1	1	4	2.6	1	6.4	63.7	1	-0.69	-0.64	-0.28	2	1	1	1	1	2	2	1	1	2	1	2	998	998	1	3	1	3	2	1	999	999	999	999	999	999
288	2	0	20	2	2	1	1	2	2	2	3	5.1	2	1	1	2.6	1	6.4	63	1	-0.71	-0.36	-0.62	2	2	1	1	1	1	2	1	2	3	998	2	3	2	1	2	2	3	2	1	999	999	999	999	999	999
289	2	0	20	2	2	1	1	1	2	2	4	5.3	1	1	1	2.4	1	5.9	63.3	1	-2.25	-1.86	-1.39	2	1	1	1	1	2	2	998	2	2	998	2	998	2	1	2	4	4	2	1	999	999	999	999	999	999
290	2	0	28	2	2	1	2	3	2	1	4	4.2	2	1	3	3.4	1	7	63.5	1	0.56	0.42	0.45	2	1	2	1	1	1	2	1	1	3	998	2	998	1	1	2	2	4	2	1	999	999	999	999	999	999
291	2	0	21	2	2	1	2	5	2	2	4	5.7	1	1	1	3.5	1	7.4	65.3	1	-0.5	0.1	-0.87	2	1	2	1	1	1	2	1	1	2	998	1	2	2	1	2	1	3	2	1	999	999	999	999	999	999
292	2	0	20	2	2	1	2	2	2	2	3	4.5	2	1	1	2.7	1	6.4	63.2	1	-0.34	-0.44	0.05	2	2	1	1	1	1	2	998	998	3	998	998	2	2	1	2	1	3	2	1	999	999	999	999	999	999
293	2	0	29	2	2	1	2	4	2	2	2	6.6	2	1	3	1.8	2	7	65	1	-0.62	-0.13	-0.8	2	2	1	1	1	1	2	1	1	2	998	1	998	1	1	2	5	2	2	4	999	999	999	999	999	999
294	2	0	21	2	2	1	1	4	2	2	4	4.2	1	1	1	2.25	1	5	61	2	-3	-2.82	-1.53	2	2	1	1	1	1	2	1	2	2	998	998	998	1	1	2	2	4	1	2	999	999	999	999	999	999
295	2	0	24	2	2	1	1	4	2	2	4	6.5	1	1	1	3	1	7.6	68	1	-0.6	-0.6	-0.24	2	2	1	1	1	1	2	1	1	2	998	2	3	1	1	3	2	2	2	1	999	999	999	999	999	999
296	2	0	35	2	2	1	1	1	2	1	3	6.6	1	1	2	3.2	1	7.3	69	1	-1	-1.44	0.22	2	2	1	1	998	1	998	1	998	3	998	998	3	2	1	1	2	2	1	2	999	999	999	999	999	999
297	2	0	21	2	2	1	1	4	2	2	3	4.2	1	1	1	3.5	1	6.9	64.2	1	-0.25	-0.3	-0.03	2	1	2	1	1	998	2	1	2	3	998	2	998	998	1	2	1	3	2	1	999	999	999	999	999	999
298	2	0	23	2	2	1	1	3	2	1	4	6.6	1	1	1	3	1	7.2	68	1	-1.18	-1.26	-0.33	2	1	1	1	1	1	2	1	1	2	998	1	2	2	1	2	3	2	2	1	999	999	999	999	999	999
299	2	0	20	2	2	1	1	3	2	1	4	6.6	2	1	2	2.1	1	6.5	64.5	1	-1.21	-0.77	-0.97	2	1	2	1	3	1	3	1	2	3	998	2	998	998	1	2	2	1	2	1	999	999	999	999	999	999
300	2	0	22	2	2	1	1	2	2	1	3	4.9	2	1	1	2.7	1	6.2	62.7	1	-0.85	-0.47	-0.57	2	2	1	1	1	1	2	1	2	3	998	2	3	2	1	2	2	3	2	1	999	999	999	999	999	999
301	2	0	22	2	2	1	1	2	2	1	4	5.6	2	1	3	2.7	1	6.9	63.7	1	-0.32	0.19	-0.67	2	1	2	1	1	1	2	998	2	2	998	2	2	1	1	2	1	3	2	1	999	999	999	999	999	999
302	2	0	23	2	2	1	2	3	2	1	4	6.6	1	1	1	2.9	1	8.2	69.5	1	-0.03	-0.16	0.29	2	2	2	998	1	998	2	998	2	2	998	998	3	2	1	2	1	1	2	1	999	999	999	999	999	999
303	2	0	21	2	2	1	1	4	2	2	3	6.7	2	1	1	2.3	1	6.4	65.7	1	-1.4	-1.39	-0.58	2	1	1	1	1	1	2	1	1	2	1	2	998	2	1	2	5	2	1	4	999	999	999	999	999	999
304	2	0	26	2	2	1	1	4	2	2	3	5.8	2	1	1	2.8	1	6.8	65.6	1	-0.58	-0.66	-0.07	2	1	1	1	998	1	2	1	2	2	998	2	2	1	1	2	2	3	2	1	999	999	999	999	999	999
305	2	0	25	2	2	1	2	1	2	1	4	6.2	2	1	2	2	1	6.8	66.3	1	-1.53	-1.34	-0.84	1	1	2	1	1	1	2	1	2	2	998	2	998	998	1	2	2	1	1	3	999	999	999	999	999	999
306	2	0	28	2	2	1	2	2	2	1	4	5.8	2	1	4	2.7	1	6.8	65.1	1	-0.51	-0.48	-0.17	2	1	2	1	998	1	3	1	1	2	998	1	2	2	1	2	1	4	1	4	999	999	999	999	999	999
307	2	0	22	2	2	1	2	4	2	2	4	5.7	2	1	1	2.6	1	6.6	65.5	1	-0.7	-0.9	0.1	2	1	1	1	998	1	1	1	1	2	998	1	998	2	1	2	2	4	1	2	999	999	999	999	999	999
308	2	0	25	2	2	1	2	1	2	1	4	5.7	1	1	1	2.5	1	7	66.1	1	-1	-0.89	-0.5	2	1	2	1	1	1	3	998	998	2	998	2	998	998	1	2	1	3	2	1	999	999	999	999	999	999
309	2	0	27	2	2	1	1	4	3	1	3	6	1	1	2	2.7	1	7.3	67.5	1	-0.78	-0.78	-0.9	2	1	2	1	3	1	3	1	1	2	1	2	2	998	1	2	1	4	2	2	999	999	999	999	999	999
310	2	0	24	2	2	1	1	4	2	1	3	5.3	2	1	3	2.5	1	5.9	64	1	-1.46	-1.68	-0.29	2	1	2	1	1	1	2	1	1	2	998	998	998	1	1	2	4	4	2	1	999	999	999	999	999	999
311	2	0	26	2	2	1	1	5	2	2	4	5.2	2	1	1	2.5	1	6.7	63.9	1	-0.38	-0.21	-0.29	2	1	2	1	1	1	2	1	1	2	1	1	2	1	1	2	1	3	2	1	999	999	999	999	999	999
312	2	0	25	2	2	1	1	5	2	1	3	4.4	1	1	1	3.2	1	7	65.3	1	-0.3	-0.58	0.23	2	2	1	1	1	1	2	1	2	2	998	2	998	2	1	2	2	4	1	2	999	999	999	999	999	999
313	2	0	25	2	2	2	2	3	2	2	3	5.4	1	1	1	2.9	1	6.7	65.5	1	-1.28	-1.6	-0.13	2	1	2	1	1	1	3	1	998	2	1	1	3	2	1	2	4	4	2	1	999	999	999	999	999	999
314	2	0	26	2	2	1	2	1	2	1	4	4.5	1	1	5	3.3	1	6	63.5	1	-1.67	-1.74	-0.66	2	1	2	1	1	1	3	1	1	2	998	2	1	2	1	2	1	3	2	1	999	999	999	999	999	999
315	2	0	22	2	2	1	2	4	2	1	3	4.6	1	1	1	3.5	1	7.4	66.4	1	0.08	-0.32	0.57	2	1	2	1	998	1	2	998	998	2	998	2	998	998	1	2	4	4	1	2	999	999	999	999	999	999
316	2	0	26	2	2	1	1	2	2	2	4	5.9	1	1	2	2.4	1	6.5	66.2	1	-1.76	-1.87	-0.6	2	1	2	1	1	1	2	1	1	2	1	1	2	1	1	2	1	4	2	3	999	999	999	999	999	999
317	2	0	30	2	2	1	1	4	2	1	4	4.3	2	1	2	2.3	1	7	65.2	1	-0.23	-0.54	0.28	2	1	1	1	1	2	2	1	998	2	998	2	3	2	1	2	2	3	2	1	999	999	999	999	999	999
318	2	0	22	2		1	2	4	2	1	3	4.2	2	1	1	2.9	1	7.2	65.3	1	0.24	0.08	0.39	2	1	1	1	1	1	2	1	1	2	1	2	3	2	1	2	2	4	1	2	999	999	999	999	999	999
319	2	0	22	2	2	2	4	2	2	2	4	5.1	2	1	2	2.1	1	5.75	63.6	1	-1.52	-1.82	-0.24	2	1	2	1	3	1	3	1	1	2	998	1	3	998	1	2	4	4	1	2	999	999	999	999	999	999
320	2	0	28	2	2	1	1	4	2	2	3	4.6	1	1	1	2.5	1	6.6	64.5	1	-0.94	-0.98	-0.33	2	2	1	1	1	2	2	1	2	2	1	2	998	2	1	2	1	4	2	1	999	999	999	999	999	999
321	2	0	21	2	2	1	1	2	2	2	2	4.7	1	1	2	3	1	6.7	64.6	1	-0.83	-0.8	-0.32	2	1	1	1	1	2	3	1	2	2	998	2	998	998	1	2	1	3	2	1	999	999	999	999	999	999
322	2	0	20	2	2	1	1	6	2	2	4	4.2	2	1	1	2.5	1	6.6	62	1	-0.64	0.14	-1.08	2	2	1	1	1	1	2	998	2	2	1	2	2	998	1	2	1	3	2	1	999	999	999	999	999	999
323	2	0	22	2	2	3	2	2	2	2	3	6	2	1	3	3	1	6.2	66.7	2	-1.35	-2.11	0.42	2	1	1	1	998	998	998	1	1	3	998	1	1	2	1	1	4	2	2	1	999	999	999	999	999	999
324	2	0	26	2	2	1	2	3	2	1	4	6	1	1	2	2.8	1	7	67	1	-1.53	-1.24	-0.97	2	2	1	1	1	2	2	1	1	1	998	1	2	2	1	2	2	1	2	1	999	999	999	999	999	999
325	2	0	23	2	2	2	2	2	2	1	4	6.3	2	1	1	2.9	1	6.7	65.5	1	-0.85	-0.79	-0.36	2	2	2	1	1	1	2	1	2	2	998	2	998	2	1	2	1	1	2	3	999	999	999	999	999	999
326	2	0	28	2	2	1	4	5	2	2	2	5.9	1	1	1	3.3	1	6.8	67.2	1	-1.35	-1.68	-0.13	2	2	1	1	1	1	2	998	1	2	998	2	2	1	1	2	2	3	2	2	999	999	999	999	999	999
327	2	0	24	2	2	1	1	5	2	1	3	6.3	1	1	2	2.9	1	6.7	66.3	1	-1.73	-1.87	-0.54	2	1	1	1	1	1	2	998	1	2	998	1	2	1	1	2	1	1	2	3	999	999	999	999	999	999
328	2	0	25	2	2	1	1	3	2	2	3	4.6	2	1	2	3.2	1	5.9	62.8	1	-1.08	-1.2	-1.27	2	1	1	1	1	998	2	1	1	2	1	2	3	2	1	2	1	3	2	1	999	999	999	999	999	999
329	2	0	28	2	2	2	4	1	2	1	4	5.2	1	1	3	2.4	1	6.5	65	1	-1.38	-1.3	-0.56	2	1	2	1	998	1	2	1	1	2	998	2	3	2	1	1	4	4	1	2	999	999	999	999	999	999
330	2	0	21	2	2	1	2	3	2	2	3	4.5	1	1	1	2.5	1	5.5	63.1	2	-2.44	-2.68	-0.88	2	2	1	1	1	1	2	998	1	3	998	1	3	1	1	1	2	3	2	1	999	999	999	999	999	999
331	2	0	26	2	2	1	2	3	2	2	2	5.5	1	1	2	2.8	1	6	62.9	1	-1	-1.4	-0.93	2	2	1	998	998	1	2	1	2	2	998	1	3	998	1	2	2	3	2	1	999	999	999	999	999	999
332	2	0	23	2	2	2	2	3	2	1	4	4	2	1	2	3.3	1	5.8	61.5	1	-0.85	-0.83	-0.3	2	1	1	1	1	1	3	1	1	2	998	2	3	2	1	2	2	4	1	2	999	999	999	999	999	999
333	2	0	25	2	2	1	1	4	1	1	4	5.6	1	1	2	3.4	1	6.8	66.5	1	-1.21	-1.42	-0.23	2	1	2	1	1	1	2	1	1	2	998	1	2	2	1	2	2	3	2	1	999	999	999	999	999	999
334	2	0	24	2	2	1	1	1	2	1	4	5.4	1	1	1	3	1	6.8	66.7	1	-1.15	-1.1	-0.5	2	2	2	1	998	1	3	998	998	2	998	2	3	2	1	2	2	3	2	1	999	999	999	999	999	999
335	2	0	24	2	2	1	1	1	2	1	4	5.9	1	1	2	3.4	1	6.4	67.2	2	-1.9	-2.5	-0.13	2	1	1	1	2	1	2	1	1	2	998	2	1	1	1	3	2	4	1	2	999	999	999	999	999	999
336	2	0	23	2	2	1	2	5	2	2	4	5.7	1	1	1	3.2	1	6.8	66.2	1	-1.2	-1.3	-0.35	2	1	1	1	1	1	2	998	1	2	998	1	3	1	1	2	2	3	2	1	999	999	999	999	999	999
337	2	0	22	2	2	1	1	4	2	1	3	6.5	1	1	1	2.5	1	6.8	67	1	-1.6	-1.6	-0.66	2	1	1	1	2	1	1	998	2	3	998	2	2	998	1	1	2	1	2	1	999	999	999	999	999	999
338	2	0	27	2	2	1	1	1	2	1	3	5.3	1	1	4	3	1	6.7	65.7	1	-1.18	-1.29	-0.34	2	1	1	998	998	1	3	998	1	3	998	2	998	2	1	2	2	4	1	2	999	999	999	999	999	999
339	2	0	27	2	2	1	2	3	1	1	3	6	2	1	2	2.6	1	6.5	63.7	1	-0.98	-0.47	-0.95	2	1	1	1	1	2	2	1	1	2	998	1	2	2	1	2	4	2	2	1	999	999	999	999	999	999
340	2	0	23	2	2	1	2	6	2	1	3	5.7	1	1	1	3	1	7	66.1	1	-0.99	-1.05	-0.28	2	1	1	1	1	1	3	1	2	2	998	2	2	2	1	2	2	3	2	1	999	999	999	999	999	999
341	2	0	29	2	2	1	2	6	2	1	4	5.9	2	1	2	3	1	6.5	65.2	1	-0.9	-1	-0.2	2	1	2	1	3	1	3	1	2	3	998	2	2	2	1	2	2	3	2	1	999	999	999	999	999	999
342	2	0	24	2	2	2	1	6	2	2	3	6	1	1	1	2.8	1	7	67	1	-1.15	-1.24	-0.33	2	2	1	1	1	1	2	1	1	2	998	2	3	998	1	2	3	1	2	1	999	999	999	999	999	999
343	2	0	25	2	2	1	2	6	2	2	3	6.3	1	1	1	2.5	1	6.7	65.8	1	-1.65	-1.3	-1	2	2	1	998	998	1	3	1	1	3	998	2	1	2	1	1	2	2	1	4	999	999	999	999	999	999
344	2	0	25	2	2	1	1	5	2	2	3	5	2	1	2	3.5	1	6.5	64	1	-0.5	-0.58	-0.04	2	2	1	1	1	2	2	1	1	2	998	1	2	2	2	1	2	3	2	1	999	999	999	999	999	999
345	2	0	35	2	2	1	2	5	2	1	4	5	1	1	3	3.71	1	6.9	65	1	-0.78	-0.64	-0.45	2	1	2	1	1	1	2	998	2	3	998	2	3	2	1	1	2	3	2	1	999	999	999	999	999	999
346	2	0	22	2	2	1	2	2	2	1	3	5.4	1	1	1	2.25	1	6.6	64.7	1	-1.4	-1.1	-0.9	2	2	1	1	1	2	2	998	1	2	998	2	998	1	1	2	2	3	2	1	999	999	999	999	999	999
347	2	0	21	2	2	1	2	4	2	1	3	5.5	2	1	1	2.6	1	6.8	65	1	-1.13	-0.82	-0.81	2	1	2	2	1	1	2	1	1	2	998	2	998	2	1	2	2	4	1	2	999	999	999	999	999	999
348	2	0	26	2	2	1	1	6	2	1	4	5.8	1	1	1	2.2	1	6.8	66	1	-1.3	-1.2	-0.6	2	1	2	1	3	1	3	1	2	3	998	2	2	1	1	2	2	4	1	2	999	999	999	999	999	999
349	2	0	22	2	2	1	1	5	2	1	4	6.3	1	1	1	3.5	1	6.9	67.4	1	-1.45	-1.57	-0.43	2	2	1	1	998	1	2	1	1	2	998	1	3	2	1	2	1	1	2	3	999	999	999	999	999	999
350	2	0	21	2	2	1	1	5	2	1	2	4	2	1	2	2.4	1	6	63	1	-1	-1.1	-0.27	2	2	1	1	1	2	2	1	2	2	1	2	3	1	1	2	2	3	2	1	999	999	999	999	999	999
351	2	0	25	2	2	3	1	5	2	2	3	4.5	2	1	2	2.6	1	6.2	62.3	1	-0.6	-0.4	-0.3	2	2	1	1	1	1	2	1	1	2	998	2	2	1	1	2	1	4	1	2	999	999	999	999	999	999
352	2	0	23	2	2	1	1	4	2	1	3	4.3	1	1	2	2.9	1	6.7	64.8	1	-0.58	-0.92	0.16	2	1	2	1	1	1	2	1	2	3	998	3	998	1	1	2	2	4	2	1	999	999	999	999	999	999
353	2	0	22	2	2	1	1	5	2	1	3	5.3	2	1	1	3	1	6.8	65	1	-1.07	-0.82	-0.7	2	1	2	1	998	1	3	1	2	2	998	998	3	998	1	2	2	4	2	1	999	999	999	999	999	999
354	2	0	29	2	2	1	2	1	2	1	4	5.9	1	1	6	2.5	1	6.6	64.1	1	-0.8	-0.45	-0.7	2	2	1	1	1	2	3	1	2	2	1	2	2	2	1	2	1	3	2	1	999	999	999	999	999	999
355	2	0	22	2	2	2	4	3	2	1	4	5	2	1	1	2.4	1	6	62.7	1	-1.6	-1	-1.3	2	2	1	1	1	1	2	1	2	2	998	2	2	1	1	2	2	4	2	1	999	999	999	999	999	999
356	2	0	23	2	2	1	2	3	2	1	3	5.3	2	1	1	2.75	1	6.6	64.2	1	-0.63	-0.7	-0.2	2	2	1	1	1	1	2	998	2	2	998	2	2	1	1	2	1	3	2	1	999	999	999	999	999	999
357	2	0	26	2	2	1	2	1	2	1	4	6	2	1	3	3	1	6.8	65.5	1	-0.6	-0.63	-0.13	2	1	2	1	3	1	3	998	2	2	998	2	3	998	1	2	2	1	2	1	999	999	999	999	999	999
358	2	0	34	2	2	1	1	6	2	1	3	5.5	2	1	1	3.25	1	6.6	65.1	1	-0.58	-0.82	0.12	2	2	1	1	1	1	2	1	2	3	998	2	2	998	1	2	2	3	2	1	999	999	999	999	999	999
359	2	0	30	2	2	1	2	3	2	1	3	6.2	1	1	3	2.7	1	6.9	66	1	-1.28	-1.04	-0.79	2	1	1	1	1	1	2	1	2	3	998	2	3	2	1	2	1	1	2	3	999	999	999	999	999	999
360	2	0	31	2	2	1	1	5	2	2	2	6	2	1	1	3	1	6.7	66	1	-0.7	-1	0.11	2	2	1	1	1	1	1	1	1	2	998	1	2	1	1	2	4	2	1	3	999	999	999	999	999	999
361	2	0	20	2	2	1	2	4	2	1	3	5.9	1	1	1	2.2	1	6.8	66.3	1	-1.37	-1.26	-0.67	2	2	1	1	1	1	2	1	1	2	998	2	1	998	1	2	1	4	1	2	999	999	999	999	999	999
362	2	0	20	2	2	1	2	4	2	1	3	5.9	1	1	2	2	1	6.6	64.5	1	-1.6	-1	-1.4	2	2	1	1	1	1	2	1	1	2	998	2	2	1	1	2	1	3	2	1	999	999	999	999	999	999
363	2	0	30	2	2	1	2	6	2	2	3	6.1	1	1	2	3.5	1	6.8	66.5	1	-1.4	-1.42	-0.53	2	2	1	1	1	1	2	1	2	2	998	2	2	1	1	2	2	1	2	3	999	999	999	999	999	999
364	2	0	31	2	2	1	2	2	2	1	4	5.8	2	1	3	2.6	1	6.6	63.8	1	-0.77	-0.26	-0.86	2	1	1	1	1	1	2	1	2	2	998	2	2	1	1	2	4	4	2	1	999	999	999	999	999	999
365	2	0	35	2	2	1	2	2	2	1	3	5.8	1	1	3	3.75	1	6.4	65.6	1	-1.85	-1.83	-0.81	2	2	1	1	1	1	2	1	1	2	998	1	2	2	1	2	2	3	2	1	999	999	999	999	999	999
366	2	0	23	2	2	1	1	6	2	1	3	5.8	2	1	1	3	1	6.6	65	1	-0.72	-0.78	-0.14	2	2	1	1	1	1	2	1	2	2	998	2	2	2	1	2	1	3	2	1	999	999	999	999	999	999
367	2	0	27	2	2	1	2	1	2	1	4	5.8	2	1	3	2.4	1	6.6	65.1	1	-0.7	-0.8	-0.1	2	2	1	1	3	1	3	998	1	2	998	2	2	2	1	2	2	3	2	1	999	999	999	999	999	999
368	2	0	20	2	2	1	2	2	1	1	4	6	2	1	1	2.8	1	6.8	66.1	1	-0.6	-0.84	0.13	2	2	1	1	2	1	1	1	1	2	1	2	3	1	1	2	2	2	1	3	999	999	999	999	999	999
369	2	0	25	2	2	1	1	2	2	1	4	5.7	2	1	3	2.5	1	6.7	63.3	1	-0.59	0.02	-0.9	2	1	2	1	1	1	1	1	2	2	998	2	3	1	1	3	2	4	2	3	999	999	999	999	999	999
370	2	0	30	2	2	1	1	1	2	1	4	4.8	1	1	1	2.5	1	5.4	63	2	-2.62	-2.87	-0.96	2	2	1	1	998	1	3	1	2	2	998	2	2	998	1	2	2	3	2	1	999	999	999	999	999	999
371	2	0	26	2	2	1	1	1	2	1	4	6	2	1	3	2.7	1	6.8	65	1	-0.6	-0.45	-0.38	2	1	1	1	2	1	1	1	2	2	998	1	2	1	1	2	2	2	1	3	999	999	999	999	999	999
372	2	0	24	2	2	1	1	6	5	2	3	5.7	2	1	1	2.25	1	6.7	63.6	1	-0.64	-0.26	-0.72	2	2	1	1	1	1	1	1	1	2	998	1	2	2	1	2	2	4	1	2	999	999	999	999	999	999
373	2	0	26	2	2	1	2	2	2	1	4	5.7	2	1	2	2.6	1	5.6	62.6	1	-2.18	-1.9	-1.14	2	2	1	1	1	1	2	1	2	2	998	998	3	2	1	2	1	3	2	1	999	999	999	999	999	999
374	2	0	28	2	2	1	2	6	2	2	3	4.9	1	1	1	2.35	1	6.2	63	1	-1.65	-1.1	-1.28	2	2	1	1	1	1	2	998	1	3	998	2	2	2	1	2	1	4	1	2	999	999	999	999	999	999
375	2	0	22	2	2	2	4	1	2	1	3	5.8	1	1	1	3.7	1	6.25	65.2	1	-2.04	-1.97	-0.97	2	2	2	1	3	2	3	998	2	2	998	2	3	998	1	2	4	4	2	1	999	999	999	999	999	999
376	2	0	27	2	2	1	2	2	2	1	4	5.4	2	1	1	2.6	1	6.9	64.5	1	-0.2	-0.1	-0.12	2	2	1	1	1	2	2	1	2	2	998	2	3	2	1	2	1	3	2	1	999	999	999	999	999	999
377	2	0	23	2	2	1	2	3	2	1	3	4	1	1	2	2.1	1	5.4	61.2	1	-2.26	-1.9	-1.3	2	1	1	998	998	1	998	998	2	3	998	998	998	998	1	3	1	3	2	1	999	999	999	999	999	999
378	2	0	30	2	2	1	4	3	2	2	3	5.4	2	1	1	3.5	1	6.7	64.7	1	-0.5	-0.5	-0.11	2	1	1	1	3	1	3	1	2	3	998	2	3	998	1	2	1	3	2	1	999	999	999	999	999	999
379	2	0	25	2	2	2	1	2	2	1	3	5.3	2	1	1	2.9	1	6.8	64.8	1	-0.26	-0.38	0.12	2	1	1	1	998	1	3	1	2	3	998	2	998	998	1	2	5	4	1	4	999	999	999	999	999	999
380	2	0	25	2	2	1	1	4	2	1	3	5.7	1	1	2	3.4	1	6.7	66	1	-1.39	-1.41	-0.54	2	1	1	1	1	1	1	1	1	2	998	2	998	998	1	3	1	4	1	2	999	999	999	999	999	999
381	2	0	30	2	2	1	1	4	2	2	3	5.8	1	1	2	3	1	6.9	66.6	1	-1.1	-1.27	-0.21	2	1	1	1	1	1	2	1	1	2	998	2	3	2	1	2	1	3	2	1	999	999	999	999	999	999
382	2	0	28	2	2	2	2	1	4	1	4	6	2	2	2	2.8	1	6.8	65.6	1	-0.58	-0.66	-0.07	2	1	2	3	998	1	3	1	2	1	998	2	998	1	1	2	2	2	2	1	999	999	999	999	999	999
383	2	0	22	2	2	2	2	3	2	2	4	5.9	2	1	2	2.9	1	6.5	63.1	1	-0.43	-0.23	-0.33	2	1	2	1	1	1	3	1	1	2	998	2	998	998	1	3	4	4	2	1	999	999	999	999	999	999
384	2	0	28	2	2	2	1	5	2	2	3	5.7	1	1	2	2.3	1	6.9	66.8	1	-1.13	-1.35	-0.17	2	1	1	1	1	1	998	998	2	2	998	2	3	2	1	2	3	3	2	1	999	999	999	999	999	999
385	2	0	26	2	2	1	2	4	2	1	4	4.1	1	1	2	2.5	1	5.9	63.5	1	-1.36	-1.92	-0.36	2	1	2	1	1	1	2	1	1	2	998	2	1	1	1	2	1	4	1	2	999	999	999	999	999	999
386	2	0	24	2	2	1	1	5	2	2	2	5.7	1	1	1	2.1	1	6.7	65.4	1	-1.41	-1.17	-0.85	2	2	1	1	1	1	2	1	1	2	998	2	2	2	1	2	1	4	1	2	999	999	999	999	999	999
387	2	0	32	2	2	2	1	1	2	2	4	5.2	1	1	4	2.6	1	6.2	63.5	1	-1.66	-1.13	-1.27	2	1	1	1	1	2	2	1	1	2	1	2	998	998	1	3	1	3	2	1	999	999	999	999	999	999
388	2	0	20	2	2	1	1	2	2	2	3	5.1	2	1	1	2.6	1	6.4	63	1	-0.71	-0.36	-0.62	2	2	1	1	1	1	2	1	2	3	998	2	3	2	1	2	2	3	2	1	999	999	999	999	999	999
389	2	0	20	2	2	1	1	1	2	2	4	5.3	1	1	1	2.4	1	5.4	63.3	2	-2.7	-2.54	-1.39	2	1	1	1	1	2	2	998	2	2	998	2	998	2	1	2	4	4	2	1	999	999	999	999	999	999
390	2	0	28	2	2	1	2	3	2	1	4	4.2	2	1	3	3.4	1	6.5	63	1	-0.04	-0.19	0.22	2	1	2	1	1	1	2	1	1	3	998	2	998	1	1	2	2	4	2	1	999	999	999	999	999	999
391	2	0	21	2	2	1	2	5	2	2	4	5.7	1	1	1	3.5	1	6.7	65.3	1	-1.39	-1.12	-0.87	2	1	2	1	1	1	2	1	1	2	998	1	2	2	1	2	1	3	2	1	999	999	999	999	999	999
392	2	0	20	2	2	1	2	2	2	2	3	4.5	2	1	1	2.7	1	6.1	63.2	1	-0.8	-0.98	-0.07	2	2	1	1	1	1	2	998	998	3	998	998	2	2	1	2	1	3	2	1	999	999	999	999	999	999
393	2	0	29	2	2	1	2	4	2	2	2	6.6	2	1	3	1.8	2	7	65	1	-0.62	-0.13	-0.8	2	2	1	1	1	1	2	1	1	2	998	1	998	1	1	2	5	2	2	4	999	999	999	999	999	999
394	2	0	21	2	2	1	1	4	2	2	4	4.2	1	1	1	2.25	1	5	61	2	-3	-2.82	-1.53	2	2	1	1	1	1	2	1	2	2	998	998	998	1	1	2	2	4	1	2	999	999	999	999	999	999
395	2	0	24	2	2	1	1	4	2	2	4	6.5	1	1	1	3	1	6.6	66.7	1	-1.91	-1.87	-0.84	2	2	1	1	1	1	2	1	1	2	998	2	3	1	1	3	2	2	2	1	999	999	999	999	999	999
396	2	0	35	2	2	1	1	1	2	1	3	6.6	1	1	2	3.2	1	7	67	1	-1.52	-1.24	-0.95	2	2	1	1	998	1	998	1	998	3	998	998	3	2	1	1	2	2	1	2	999	999	999	999	999	999
397	2	0	21	2	2	1	1	4	2	2	3	4.2	1	1	1	3.5	1	6.9	64.2	1	-0.25	-0.3	-0.03	2	1	2	1	1	998	2	1	2	3	998	2	998	998	1	2	1	3	2	1	999	999	999	999	999	999
398	2	0	23	2	2	1	1	3	2	1	4	6.6	1	1	1	3	1	6.9	68.1	1	-1.65	-1.42	-0.95	2	1	1	1	1	1	2	1	1	2	998	1	2	2	1	2	3	2	2	1	999	999	999	999	999	999
399	2	0	20	2	2	1	1	3	2	1	4	6.6	2	1	2	2.1	1	6.5	64.5	1	-1.21	-0.77	-0.97	2	1	2	1	3	1	3	1	2	3	998	2	998	998	1	2	2	1	2	1	999	999	999	999	999	999
400	2	0	22	2	2	1	1	2	2	1	3	4.9	2	1	1	2.7	1	6.2	62.7	1	-0.85	-0.47	-0.57	2	2	1	1	1	1	2	1	2	3	998	2	3	2	1	2	2	3	2	1	999	999	999	999	999	999
401	2	0	22	2	2	1	1	2	2	1	4	5.6	2	1	3	2.7	1	6.1	63.6	1	-1.2	-0.96	-0.72	2	1	2	1	1	1	2	998	2	2	998	2	2	1	1	2	1	3	2	1	999	999	999	999	999	999
402	2	0	23	2	2	1	2	3	2	1	4	6.6	1	1	1	2.9	1	6.7	66.8	1	-1.86	-1.72	-0.96	2	2	2	998	1	998	2	998	2	2	998	998	3	2	1	2	1	1	2	1	999	999	999	999	999	999
403	2	0	23	2	2	1	1	3	2	1	3	5.9	1	1	1	3.35	1	6.7	67	1	-1.49	-1.8	-0.23	2	2	1	1	1	1	1	1	1	2	998	1	1	1	1	3	4	4	1	4	999	999	999	999	999	999
404	2	0	26	2	2	2	4	4	2	2	3	5.1	1	1	1	3.5	1	6.9	66.2	1	-0.83	-1.11	0.03	2	2	1	1	1	1	2	1	1	2	998	1	3	1	1	2	1	4	2	1	999	999	999	999	999	999
[truncated: 52 more columns]
